# Supplementary material for: Cell surface patching via CXCR4-targeted nanothreads for cancer metastasis inhibition
Source: Nat Commun. 2024 Mar 29;15:2763. doi: 10.1038/s41467-024-47111-z (PMC10980815; doi:10.1038/s41467-024-47111-z)
Supplement: Supplementary file 4 — Source Data [file 41467_2024_47111_MOESM4_ESM.xlsx]

## Sheet: Fig. 2c
	Wavelength (nm)	P-CM2-Cy3	P-BS-CM1-Cy5	P-BS-CM1-Cy5+P-CM2-Cy3
	548	23.3	0.6266	16.01
	549	28.63	0.3381	19.99
	550	30.54	0.08904	21.17
	551	33.26	0.06725	25.28
	552	37.21	0.121	26.65
	553	44.01	0.0302	31.4
	554	46.63	0.04065	36.22
	555	48.98	0.08531	39.01
	556	56.64	-0.00762	43.35
	557	62.24	-0.00313	45.37
	558	64.45	0.01974	50.07
	559	68.66	-0.01272	53.65
	560	70.37	0.01791	55.46
	561	75.8	0.01557	59.67
	562	79.49	0.002946	59.51
	563	81.83	0.05246	61.41
	564	82.64	0.04808	65.01
	565	81.84	0.005044	64
	566	85.15	0.005961	67.05
	567	87.95	0.0361	64.93
	568	80.45	0.01076	66.89
	569	82.15	0.05099	67.75
	570	80.4	0.03417	66.51
	571	79.18	0.005887	65.44
	572	77.59	-0.0142	62.15
	573	75.57	0.08097	62.69
	574	69.9	0.1083	57.88
	575	69.02	0.07332	56
	576	68.98	0.09455	55.91
	577	65.38	0.06577	53.5
	578	62.22	-0.00611	49.28
	579	61.01	0.07974	46.86
	580	57.37	0.08707	44.99
	581	54.73	0.0925	43.45
	582	55.43	0.02083	41.73
	583	53.24	0.0467	37.9
	584	47.86	0.08687	39.74
	585	46.87	0.005748	38.09
	586	45.99	0.02897	34.6
	587	43.76	-0.03648	35.16
	588	41.82	-0.01141	31.95
	589	39.44	-0.02431	30.44
	590	37.62	0.1051	31.03
	591	39.28	0.09643	30.35
	592	37.32	0.0355	30.84
	593	37.19	0.04555	28.67
	594	36.01	0.005698	28.28
	595	32.12	0.0616	27.85
	596	34.13	0.1066	25.75
	597	32.45	0.006697	25.38
	598	32.08	0.002545	25.46
	599	35.11	0.003932	27.44
	600	32.06	0.01228	27.17
	601	32.49	0.000678	26
	602	31.76	0.08263	25.92
	603	32.4	0.01313	27.4
	604	34.13	-0.02958	24.23
	605	31.88	-0.01688	25.72
	606	34.1	0.03597	24.06
	607	32.04	0.003532	24.29
	608	32.44	0.01668	25.25
	609	30.8	-0.00127	23.46
	610	32.52	-0.01444	23.73
	611	33.95	0.1633	24.85
	612	28.46	0.05954	21.64
	613	30.56	-0.01038	22.63
	614	27.24	0.02059	21.8
	615	26.4	0.09855	20.26
	616	28.09	0.08597	20.16
	617	28.46	0.08584	20.85
	618	26.03	-0.02306	21.22
	619	25.24	0.007891	19.54
	620	23.47	-0.01299	19.8
	621	24	0.009909	19.22
	622	22.73	0.1359	17.28
	623	21.97	0.03103	18.83
	624	22.34	0.1354	17.33
	625	20.5	0.03956	16.12
	626	20.37	0.1753	16.34
	627	19.15	0.1327	16.13
	628	21.64	0.04545	14.16
	629	15.77	0.002262	14.89
	630	16.91	0.01397	14.17
	631	17.26	0.1583	14.6
	632	16.32	0.1504	12.19
	633	12.76	0.1272	11.9
	634	13.93	0.1006	11.78
	635	14.11	0.2483	11.09
	636	13.15	0.09585	10.89
	637	12.73	0.1638	10.09
	638	12.66	0.1237	12.93
	639	11.37	0.396	10.72
	640	12	0.4953	10.81
	641	10.58	0.4014	10.37
	642	10.56	0.311	10.28
	643	9.388	0.4522	9.969
	644	9.814	0.861	9.727
	645	9.009	1.056	10.23
	646	10.27	0.4116	9.804
	647	8.675	0.7743	9.3
	648	8.801	1.012	9.94
	649	7.279	0.7838	10.85
	650	8.084	1.379	12.69
	651	9.186	1.806	9.79
	652	6.977	1.381	10.32
	653	6.967	1.394	15.94
	654	6.7	1.423	26.87
	655	8.528	1.972	26.3
	656	7.133	1.735	25.72
	657	6.448	1.87	30.29
	658	8.446	2.109	31.6
	659	6.114	1.915	30.64
	660	6.637	2.537	32.78
	661	6.459	3.168	31.69
	662	6.402	2.609	30.28
	663	5.844	3.021	34.34
	664	6.213	2.417	35.45
	665	6.58	2.817	33.06
	666	5.258	2.859	33.79
	667	4.882	2.549	33.37
	668	5.195	2.633	36.71
	669	4.957	3.277	37.31
	670	5.378	3.952	32.71
	671	5.352	2.578	31.78
	672	4.364	2.825	32.16
	673	4.485	2.61	33.65
	674	4.524	3.43	36.95
	675	5.382	2.897	34.59
	676	3.545	3.051	33.95
	677	3.744	1.911	29.23
	678	3.332	3.078	31.54
	679	3.585	2.681	29.8
	680	4.36	2.087	30.36
	681	4.376	1.68	28.44
	682	3.959	2.322	25.09
	683	3.663	1.79	26.49
	684	4.302	2.469	26.74
	685	3.562	1.902	22.98
	686	3.558	1.446	22.56
	687	3.318	1.963	21.39
	688	1.824	2.097	22.29
	689	2.195	1.771	19.59
	690	3.96	1.376	17.45
	691	2.172	1.1	20.36
	692	2.847	0.6709	15.92
	693	2.838	1.924	17.14
	694	1.636	1.924	21.56
	695	2.271	1.505	14.47
	696	2.382	1.43	14.16
	697	2.261	1.599	12.92
	698	1.72	0.6215	13.19
	699	1.902	0.595	13.6
	700	2.09	0.982	12.83
	701	1.694	0.8587	10.35
	702	1.548	1.142	12.67
	703	1.503	0.9333	11.88
	704	1.771	0.8817	10.33
	705	1.966	1.02	11.43
	706	1.692	0.1787	11.39
	707	1.18	0.4018	8.645
	708	1.117	0.3541	7.351
	709	1.481	0.7021	9.087
	710	0.687	1.408	9.506
	711	2.579	0.5074	8.691
	712	1.242	0.5613	9.683
	713	1.697	0.8396	8.71
	714	1.064	1.511	7.571
	715	1.316	0.3361	7.722
	716	1.309	0.7901	9.718
	717	0.4427	0.6261	6.393
	718	1.024	0.5461	7.641
	719	3.721	0.6534	7.236
	720	0.9064	0.2749	7.083
	721	0.9317	0.5577	5.8
	722	1.429	0.4661	6.393
	723	1.142	0.7684	6.123
	724	0.2707	0.5565	7.419
	725	1.073	0.5517	5.276
	726	1.373	0.7102	7.9
	727	1.187	0.3702	6.965
	728	0.8551	0.3226	5.804
	729	0.8113	0.4264	6.075
	730	1.198	0.3584	6.165
	731	0.8179	0.2547	7.346
	732	0.8397	0.4702	5.267
	733	0.378	0.5404	6.292
	734	0.8521	0.6535	5.903
	735	0.5409	0.3738	6.085
	736	0.4545	0.189	6.549
	737	0.6012	0.7637	6.135
	738	0.6492	0.2096	5.811
	739	0.4881	0.5226	5.079
	740	1.253	1.416	5.557
	741	0.9722	0.2608	5.399
	742	0.7064	0.1074	6.925
	743	0.3242	0.3972	5.873
	744	1.28	0.5157	5.5
	745	0.2309	0.9191	4.349
	746	0.4896	0.314	4.06
	747	0.6429	0.1493	4.615

## Sheet: Fig. 2d
	wavelength (nm)	P-BS-CM1+P-CM2 (CM1:CM2=1:1)	P-BS-CM1+P-CM2 (CM1:CM2=1:3)	P-BS-CM1+P-CM2 (CM1:CM2=3:1)	P-BS-CM1	P-CM2
	250	0.214088	0.152329	0.026763	0.422697	3.03673
	249	0.090468	0.067972	0.002016	0.394094	1.10141
	248	-0.0589	-0.04162	-0.00839	0.385335	3.1044
	247	-0.354	-0.25233	-0.06102	0.336928	3.06903
	246	-0.65398	-0.51215	-0.10908	0.220848	3.03885
	245	-1.16487	-0.94931	-0.19541	0.154312	2.97252
	244	-1.79329	-1.52098	-0.36783	0.07416	2.90576
	243	-2.64965	-2.25175	-0.50061	-0.08271	2.79911
	242	-3.80797	-3.11594	-0.56107	-0.27495	2.63211
	241	-5.02056	-3.6878	-0.64245	-0.42917	2.44939
	240	-6.6716	-4.68887	-1.43586	-0.65836	2.20876
	239	-8.51922	-5.8638	-2.013	-0.90392	1.99445
	238	-10.8992	-7.5926	-2.78215	-1.22399	1.63645
	237	-13.5967	-9.49985	-3.3896	-1.51786	1.30168
	236	-16.9375	-12.5143	-4.82616	-1.92994	0.92227
	235	-20.1329	-15.2476	-6.1709	-2.20169	0.55996
	234	-23.6624	-17.8464	-7.51927	-2.53541	0.11285
	233	-27.8635	-20.5411	-8.67729	-2.94446	-0.32311
	232	-32.1274	-23.1292	-9.90568	-3.24621	-0.73996
	231	-36.7457	-26.561	-11.6754	-3.50067	-1.16536
	230	-41.0619	-30.337	-13.5488	-3.76354	-1.52451
	229	-45.4325	-34.3941	-15.1056	-4.01077	-1.91599
	228	-49.5891	-37.6555	-16.3261	-4.11232	-2.22525
	227	-53.2512	-41.1673	-17.7493	-4.28143	-2.4627
	226	-56.2755	-42.7257	-18.71	-4.39336	-2.53138
	225	-58.7303	-43.6598	-18.8417	-4.29122	-2.54152
	224	-60.804	-44.12	-19.3388	-4.31946	-2.59193
	223	-62.1263	-44.2465	-19.2893	-4.22518	-2.47909
	222	-62.8911	-44.3306	-18.8284	-4.07274	-2.38199
	221	-63.1316	-45.2688	-19.5463	-4.02669	-2.09891
	220	-62.8597	-45.6004	-19.3639	-3.96954	-1.82658
	219	-62.398	-45.9804	-19.6004	-3.83928	-1.63208
	218	-61.7143	-45.9278	-19.5997	-3.74302	-1.52902
	217	-60.9558	-45.2261	-19.106	-3.84399	-1.47067
	216	-60.2152	-44.4806	-18.7435	-4.0692	-1.53071
	215	-59.847	-43.993	-18.6647	-4.57667	-1.94002
	214	-59.77	-43.5601	-17.9781	-5.4235	-2.64187
	213	-60.0599	-44.2945	-18.5515	-6.67562	-3.83256
	212	-60.6364	-42.7762	-18.6214	-7.95662	-5.38058
	211	-61.3243	-43.8109	-20.3483	-10.4588	-7.79153
	210	-61.8644	-45.5866	-20.8605	-13.225	-10.4892
	209	-61.6993	-45.9172	-20.7431	-16.3035	-13.3231
	208	-60.5442	-46.1312	-20.5065	-19.7637	-16.6568
	207	-57.8161	-44.5317	-20.5315	-23.1868	-19.9633
	206	-54.0114	-43.0253	-20.4936	-26.7948	-23.3504
	205	-47.5671	-36.8593	-18.23	-30.3093	-26.8179
	204	-39.8628	-27.0956	-14.9304	-33.1381	-29.2251
	203	-29.0823	-17.5703	-10.3246	-36.4029	-31.4441
	202	-14.9109	-8.56046	-5.15779	-37.1266	-33.4828
	201	-0.56069	-0.29984	-0.18214	-37.9664	-33.1781
	200	15.3404	3.20404	4.5099	-36.7103	-29.8312

## Sheet: Fig. 2e
	Size (d. nm)	P-BS-CM1	P-CM2	P-BS-CM1+P-CM2 (CM1:CM2=1:1)	P-BS-CM1+P-CM2 (CM1:CM2=3:1)	P-BS-CM1+P-CM2 (CM1:CM2=1:3)
	0.4	0	0	0	0	0
	0.4632	0	0	0	0	0
	0.5365	0	0	0	0	0
	0.6213	0	0	0	0	0
	0.7195	0	0	0	0	0
	0.8332	0	0	0	0	0
	0.9649	0	0	0	0	0
	1.117	0	0	0	0	0
	1.294	0	0	0	0	0
	1.499	0	0	0	0	0
	1.736	0	0	0	0	0
	2.01	0	0	0	0	0
	2.328	0	0	0	0	0
	2.696	0	0	0	0	0
	3.122	0	0	0	0	0
	3.615	0	0	0	0	0
	4.187	0	0	0	0	0
	4.849	0	0	0	0	0
	5.615	0	0	0	0	0
	6.503	0	0	0	0	0
	7.531	0	0	0	0	0
	8.721	1.5	0	0	0	0
	10.1	8.1	0.8	0	0	0
	11.7	18.5	7.5	0	0	0
	13.54	24.1	19.7	0	0	0
	15.69	21.5	25.5	0	0.5	0
	18.17	14.2	20.6	0	3.5	0
	21.04	7	12.2	0	6.7	0.1
	24.36	2.5	5.7	0	6.2	6.6
	28.21	0.5	2.3	0	2.8	20
	32.67	0	1.1	0	0.3	24.5
	37.84	0	0.8	0	0	16
	43.82	0	0.7	0	0	6
	50.75	0	0.6	0	0	1
	58.77	0	0.4	0	0	0.6
	68.06	0.1	0.3	0	0	2.5
	78.82	0.1	0.1	0	0	4.7
	91.28	0.1	0	0.7	0	5.8
	105.7	0.1	0	2.2	0	5.3
	122.4	0.1	0	2.3	0	3.8
	141.8	0	0	1.1	0	2.1
	164.2	0	0	0.2	0	0.8
	190.1	0	0	0	0	0.1
	220.2	0	0	0	0	0
	255	0	0	0	0	0
	295.3	0	0	0	1.4	0
	342	0	0.1	0	7.7	0
	396.1	0.1	0.2	0	18.8	0
	458.7	0.1	0.3	0	26.3	0
	531.2	0.1	0.3	0	21.3	0
	615.1	0.1	0.3	0	9	0
	712.4	0.1	0.3	0	1.5	0
	825	0.1	0.1	0	0	0
	955.4	0.1	0	2.4	0	0
	1106	0.1	0	10.8	0	0
	1281	0	0	21.8	0	0
	1484	0	0	26.2	0	0
	1718	0	0	20.4	0	0
	1990	0	0	9.7	0	0
	2305	0	0	2.1	0	0
	2669	0	0	0	0	0
	3091	0	0	0	0	0
	3580	0	0	0	0	0
	4145	0	0	0	0	0
	4801	0.2	0	0	0	0
	5560	0.2	0	0	0	0
	6439	0.1	0	0	0	0
	7456	0	0	0	0	0
	8635	0	0	0	0	0
	10000	0	0	0	0	0

## Sheet: Fig. 2f
	P-BS-CM1				P-CM2				P-BS-CM1+P-CM2 (CM1:CM2=3:1)				P-BS-CM1+P-CM2 (CM1:CM2=1:1)				P-BS-CM1+P-CM2 (CM1:CM2=1:3)
	ω (log10 rad/s)	G'	G''		ω (log10 rad/s)	G'	G''		ω (log10 rad/s)	G'	G''		ω (log10 rad/s)	G'	G''		ω (log10 rad/s)	G'	G''
	-1		-3.88793		-1		-2.77032		-1		-4.52433		-1	-5.35952	-3.22988		-1		-4.51713
	-0.916666	-5.28921	-3.71351		-0.916666		-2.68782		-0.875	-5.49757	-4.37366		-0.916666	-5.07263	-3.14874		-0.875		-4.31247
	-0.833333	-4.9994	-3.53714		-0.833333	-4.68194	-2.60398		-0.75	-5.51999	-4.13847		-0.833333	-4.72354	-3.06905		-0.75	-5.80688	-4.13966
	-0.75	-4.78118	-3.32964		-0.75		-2.52028		-0.625		-3.88813		-0.75	-4.65956	-2.9838		-0.625	-5.72125	-3.93521
	-0.666666	-4.44039	-3.16275		-0.666666	-4.59688	-2.43593		-0.5	-5.21968	-3.69854		-0.666666	-4.35164	-2.90205		-0.5	-4.74473	-3.73542
	-0.583335	-4.14335	-3.00973		-0.583335	-4.34775	-2.35242		-0.375	-4.67572	-3.48409		-0.583335	-4.89963	-2.8173		-0.375	-4.63827	-3.51594
	-0.5	-4.0906	-2.87535		-0.5	-4.5817	-2.26793		-0.25	-4.6925	-3.2732		-0.5	-4.14327	-2.73471		-0.25	-4.44855	-3.33056
	-0.416667	-3.6976	-2.70233		-0.416667	-4.19382	-2.18336		-0.125	-4.39147	-2.88858		-0.416667	-3.74232	-2.65857		-0.125	-4.10403	-3.08964
	-0.333333	-3.40235	-2.55896		-0.333333	-3.77469	-2.0998		0	-3.92227	-2.65502		-0.333333	-3.93181	-2.56928		0	-3.9492	-2.76892
	-0.249999	-3.12263	-2.42099		-0.249999	-3.2993	-2.01796		0.125	-3.73105	-2.45926		-0.249999		-2.48162		0.125	-4.09583	-2.43104
	-0.166667	-3.2034	-2.25973		-0.166667	-3.08197	-1.93259		0.249998		-2.18552		-0.166667		-2.39577		0.249998	-3.4248	-2.19927
	-0.0833308	-3.38475	-2.11471		-0.0833308	-2.67613	-1.85186		0.374999	-3.14072	-1.95698		-0.0833308		-2.30954		0.374999	-3.00589	-1.96385
	0	-3.24127	-1.97468		0	-2.5064	-1.77145		0.500002	-2.65131	-1.7551		0	-3.23657	-2.22841		0.500002	-2.53247	-1.68278
	0.0833306		-1.83575		0.0833306	-2.47795	-1.68401		0.624998	-2.24569	-1.54074		0.0833306	-2.54151	-2.16903		0.624998	-2.16206	-1.46713
	0.166664	-2.55342	-1.71553		0.166664	-2.35497	-1.59673		0.749997	-1.85774	-1.28978		0.166664		-2.04682		0.749997	-1.65118	-1.31133
	0.249998	-2.24388	-1.57127		0.249998	-2.16896	-1.51309		0.875002	-1.54979	-1.07893		0.249998		-1.95526		0.875002	-1.40735	-1.05761
	0.33333	-2.20628	-1.44426		0.33333	-2.00975	-1.43185		1	-1.22281	-0.84056		0.33333	-1.7992	-2.07883		1	-1.06453	-0.87542
	0.416662	-2.00192	-1.32044		0.416662	-1.81608	-1.3524						0.416662	-1.52749	-1.81721
	0.500002	-1.66817	-1.2155		0.500002	-1.73871	-1.26655						0.500002	-1.81344	-1.71012
	0.583336	-1.43172	-1.09496		0.583336	-1.61043	-1.18346						0.583336	-1.44851	-1.69052
	0.66667	-1.37665	-0.994241		0.66667	-1.52169	-1.10056						0.66667	-1.21049	-1.57247
	0.749997	-1.29662	-0.891411		0.749997	-1.36146	-1.01729						0.749997	-1.35265	-1.47532
	0.833337	-1.15817	-0.792937		0.833337	-1.24393	-0.934327						0.833337	-1.28882	-1.4178
	0.916663	-0.937538	-0.70116		0.916663	-1.08298	-0.854692						0.916663	-0.877748	-1.37032
	1	-0.775094	-0.607706		1	-0.943976	-0.773423						1	-0.557409	-1.21095

## Sheet: Fig. 3c
	Relative distance (pixels)	Untreated control-1		Relative distance (pixels)	Untreated control-2		Relative distance (pixels)	Untreated control-3
	0	56.4523		0	82.9174		0	64.2735
	1.07991	57.3189		2.41546	85.15		2.47525	65.8143
	2.15983	59.9794		4.83092	86.5077		4.9505	66.4867
	3.23974	56.8778		7.24638	88.1732		7.42574	66.7823
	4.31965	56.7502		9.66184	89.24		9.90099	66.7886
	5.39957	58.3536		12.0773	89.3956		12.3762	66.9284
	6.47948	55.8476		14.4927	88.5785		14.8515	67.821
	7.5594	55.7718		16.9082	88.5367		17.3267	69.6234
	8.63931	55.7731		19.3237	86.5608		19.802	71.6679
	9.71922	54.9591		21.7391	85.3575		22.2772	73.7156
	10.7991	52.8762		24.1546	83.5786		24.7525	76.0052
	11.879	53.8822		26.57	82.9037		27.2277	76.8488
	12.959	54.065		28.9855	83.156		29.703	77.2118
	14.0389	54.1721		31.401	84.757		32.1782	77.2129
	15.1188	54.1199		33.8164	85.8272		34.6535	77.2463
	16.1987	54.4907		36.2319	86.6604		37.1287	76.4566
	17.2786	54.8355		38.6473	87.5368		39.604	76.5751
	18.3585	55.1694		41.0628	90.9663		42.0792	76.7326
	19.4384	55.3292		43.4783	92.9115		44.5545	76.5392
	20.5184	55.2825		45.8937	93.0907		47.0297	75.3967
	21.5983	54.9705		48.3092	93.0995		49.505	73.5047
	22.6782	54.8712		50.7246	93.0077		51.9802	70.9473
	23.7581	54.5302		53.1401	92.5681		54.4554	68.5185
	24.838	54.3844		55.5556	91.8806		56.9307	67.9082
	25.9179	53.8717		57.971	91.3288		59.4059	67.6
	26.9978	54.6855		60.3865	92.8394		61.8812	66.9401
	28.0778	53.8878		62.8019	97.1478		64.3564	65.407
	29.1577	54.0451		65.2174	101.029		66.8317	64.4999
	30.2376	54.6112		67.6329	101.621		69.3069	62.3911
	31.3175	54.4995		70.0483	102.649		71.7822	63.9407
	32.3974	54.589		72.4638	99.7335		74.2574	62.7553
	33.4773	54.9776		74.8792	96.3066		76.7327	65.4916
	34.5572	55.6715		77.2947	91.1655		79.2079	67.2673
	35.6371	54.5		79.7101	87.7775		81.6832	69.3479
	36.7171	54.6546		82.1256	86.2229		84.1584	71.6011
	37.797	54.7624		84.5411	85.4201		86.6337	71.4511
	38.8769	55.0183		86.9565	85.3466		89.1089	70.3083
	39.9568	55.2499		89.372	85.172		91.5842	72.3908
	41.0367	55.443		91.7874	86.1723		94.0594	72.3815
	42.1166	55.4938		94.2029	87.9568		96.5346	72.2877
	43.1965	55.35		96.6184	91.0739		99.0099	74.4194
	44.2765	55.0694		99.0338	94.4593		101.485	74.3676
	45.3564	54.6502		101.449	96.2691		103.96	74.5967
	46.4363	54.0696		103.865	97.5854		106.436	73.6222
	47.5162	53.3505		106.28	95.9962		108.911	73.6925
	48.5961	52.5259		108.696	92.8342		111.386	70.9478
	49.676	51.7263		111.111	89.0394		113.861	68.7534
	50.7559	50.9088		113.527	86.4178		116.337	67.4112
	51.8359	50.0763		115.942	84.0512		118.812	63.739
	52.9158	49.8228		118.358	82.3403		121.287	62.0029
	53.9957	49.3835		120.773	80.7859		123.762	60.3253
	55.0756	48.4017		123.188	80.396		126.238	57.6931
	56.1555	47.2751		125.604	79.7978		128.713	57.2606
	57.2354	47.257		128.019	78.7015		131.188	56.4735
	58.3153	46.1852		130.435	77.8527		133.663	55.6381
	59.3952	44.1591		132.85	79.2587		136.139	58.6639
	60.4752	48.6287		135.266	82.6669		138.614	62.3616
	61.5551	46.4322		137.681	85.2839		141.089	64.1426
	62.635	45.4255		140.097	87.1211		143.564	63.701
	63.7149	46.4243		142.512	86.8773		146.04	65.3078
	64.7948	44.9602		144.928	87.1439		148.515	63.7678
	65.8747	44.9057		147.343	87.1379		150.99	64.2154
	66.9546	45.5729		149.758	89.1484		153.465	62.5042
	68.0346	45.1115		152.174	92.8311		155.941	61.0945
	69.1145	48.0825		154.589	97.4478		158.416	59.7288
	70.1944	51.8772		157.005	100.169		160.891	58.9871
	71.2743	51.8903		159.42	98.9567		163.366	58.7502
	72.3542	52.9038		161.836	94.5133		165.842	59.0467
	73.4341	60.4372		164.251	91.1073		168.317	57.9393
	74.514	58.2385		166.667	87.8927		170.792	57.4834
	75.594	60.4171		169.082	84.7469		173.267	56.9988
	76.6739	61.4089		171.498	82.4814		175.743	56.9185
	77.7538	63.5218		173.913	81.7926		178.218	58.2588
	78.8337	63.9457		176.328	78.7188		180.693	59.0188
	79.9136	65.1653		178.744	76.2158		183.168	59.3103
	80.9935	64.7177		181.159	73.917		185.644	59.8066
	82.0734	63.0585		183.575	70.7809		188.119	61.0735
	83.1534	60.8443		185.99	66.8518		190.594	62.2263
	84.2333	61.8795		188.406	69.3412		193.069	63.5367
	85.3132	62.5577		190.821	70.1183		195.545	65.1858
	86.3931	60.3138		193.237	73.1429		198.02	67.1324
	87.473	61.0418		195.652	77.7571		200.495	68.541
	88.5529	62.3789		198.068	81.556		202.97	69.9319
	89.6328	63.092		200.483	81.6798		205.446	70.4152
	90.7127	63.1213		202.899	82.9686		207.921	70.3247
	91.7927	67.293		205.314	84.2876		210.396	70.3125
	92.8726	67.6813		207.73	85.8693		212.871	69.7091
	93.9525	67.0674		210.145	85.5899		215.346	69.6424
	95.0324	65.8662		212.56	89.3955		217.822	69.943
	96.1123	63.26		214.976	95.0504		220.297	70.2793
	97.1922	58.7832		217.391	103.975		222.772	69.7102
	98.2721	54.1357		219.807	105.712		225.248	69.0664
	99.3521	51.7704		222.222	107.322		227.723	68.3164
	100.432	48.8858		224.638	99.8813		230.198	68.245
	101.512	47.8286		227.053	94.5373		232.673	68.5824
	102.592	46.3371		229.469	90.9155		235.149	69.5753
	103.672	44.65		231.884	89.0635		237.624	70.216
	104.752	46.9117		234.299	88.8146		240.099	70.7678
	105.832	48.77		236.715	90.4392		242.574	70.7804
	106.911	48.5948		239.13	93.2655		245.049	70.0172
	107.991	48.7168		241.546	95.2915		247.525	69.4627
	109.071	48.5656		243.961	95.0574		250	68.8397
	110.151	50.6323		246.377	93.5765		252.475	68.382
	111.231	49.7249		248.792	91.5905		254.951	68.7331
	112.311	52.7629		251.208	88.3532		257.426	69.1388
	113.391	53.2401		253.623	88.2455		259.901	69.4865
	114.471	53.3376		256.039	88.3868		262.376	70.2913
	115.551	56.8598		258.454	86.1444		264.851	71.4119
	116.631	55.5456		260.87	91.1285		267.327	72.5061
	117.711	58.8314		263.285	92.7014		269.802	72.9607
	118.79	57.5512		265.7	95.7039		272.277	73.4324
	119.87	58.5421		268.116	95.6587		274.752	73.5129
	120.95	60.1074		270.531	97.8414		277.228	72.9578
	122.03	61.7122		272.947	97.0446		279.703	72.9776
	123.11	59.2194		275.362	95.3102		282.178	73.0241
	124.19	61.6355		277.778	94.4651		284.654	72.2417
	125.27	59.9688		280.193	93.9935		287.129	71.8284
	126.35	61.9449		282.609	95.9704		289.604	71.1949
	127.43	61.918		285.024	101.174		292.079	70.1818
	128.51	62.3326		287.44	103.775		294.555	68.8052
	129.59	60.8557		289.855	105.574		297.03	67.6565
	130.669	60.8213		292.271	110.705		299.505	66.3051
	131.75	61.6337		294.686	112.571		301.98	65.6052
	132.829	61.598		297.101	107.651		304.455	64.6043
	133.909	62.2794		299.517	105.353		306.931	63.5987
	134.989	62.796		301.932	100.354		309.406	62.9688
	136.069	63.8699		304.348	97.5602		311.881	62.4114
	137.149	62.1451		306.763	94.8794		314.356	61.6902
	138.229	62.4916		309.179	93.9692		316.832	60.9381
	139.309	62.4673		311.594	94.062		319.307	60.3394
	140.389	62.4511		314.01	94.2649		321.782	60.5532
	141.469	61.4071		316.425	92.8895		324.257	60.4787
	142.549	61.2233		318.841	91.1316		326.733	61.0309
	143.629	60.9282		321.256	87.2634		329.208	60.7683
	144.708	60.6391		323.671	85.4618		331.683	60.5149
	145.788	60.2885		326.087	86.164		334.158	59.8377
	146.868	59.9064		328.502	89.0659		336.634	58.8722
	147.948	59.595		330.918	91.0106		339.109	58.2899
	149.028	59.5449		333.333	94.3155		341.584	57.8602
	150.108	59.6422		335.749	95.5473		344.059	57.3604
	151.188	59.8055		338.164	94.2206		346.535	56.9025
	152.268	60.0012		340.58	90.9113		349.01	56.2674
	153.348	60.487		342.995	87.7997		351.485	55.8539
	154.428	61.1916		345.411	86.5837		353.96	55.5953
	155.508	61.7547		347.826	86.2479		356.436	55.5467
	156.588	62.0122		350.241	88.1721		358.911	55.7807
	157.667	62.4407		352.657	85.9737		361.386	56.6213
	158.747	63.007		355.072	82.7036		363.861	56.9263
	159.827	62.4532		357.488	81.8029		366.337	56.3866
	160.907	62.5873		359.903	84.5355		368.812	56.6565
	161.987	62.6328		362.319	85.7726		371.287	57.4805
	163.067	62.8663		364.734	89.7999		373.762	57.9258
	164.147	62.8719		367.15	90.611		376.238	58.8872
	165.227	62.9801		369.565	91.0102		378.713	60.2425
	166.307	64.2041		371.981	90.9384		381.188	61.5753
	167.387	64.4321		374.396	90.8589		383.663	62.2772
	168.466	66.2219		376.812	91.4378		386.139	63.4616
	169.546	67.3487		379.227	93.1555		388.614	63.4774
	170.626	69.1758		381.642	95.2074		391.089	64.929
	171.706	70.8161		384.058	97.2398		393.564	67.3158
	172.786	73.9451		386.473	96.5211		396.04	68.3958
	173.866	73.2822		388.889	95.1355		398.515	68.9884
	174.946	73.819		391.304	92.4709		400.99	69.8887
	176.026	74.9311		393.72	93.6129		403.465	70.3157
	177.106	76.022		396.135	91.4589		405.941	71.0929
	178.186	75.7824		398.551	88.2909		408.416	71.7113
	179.266	71.9345		400.966	88.0511		410.891	72.2116
	180.346	74.8246		403.382	86.9439		413.366	72.5107
	181.425	76.4056		405.797	85.9987		415.842	72.4408
	182.505	76.6962		408.213	87.0519		418.317	72.656
	183.585	75.6631		410.628	92.4735		420.792	73.0662
	184.665	74.1439		413.043	95.9077		423.267	73.1612
	185.745	72.0715		415.459	95.9389		425.743	73.3617
	186.825	70.2717		417.874	99.3133		428.218	74.214
	187.905	68.5988		420.29	98.8278		430.693	74.5514
	188.985	67.8118		422.705	94.6203		433.168	75.33
	190.065	67.6451		425.121	86.4871		435.644	75.8909
	191.145	68.1374		427.536	83.8101		438.119	76.6857
	192.225	68.9518		429.952	86.9258		440.594	77.1433
	193.304	69.8591		432.367	86.4301		443.069	77.5185
	194.384	69.1009		434.783	84.8019		445.545	77.9243
	195.464	67.6717		437.198	83.0905		448.02	76.9959
	196.544	65.5469		439.613	83.2037		450.495	75.8669
	197.624	64.1486		442.029	85.3416		452.97	75.4499
	198.704	63.688		444.444	87.3604		455.445	73.5072
	199.784	61.3089		446.86	86.965		457.921	71.3628
	200.864	60.0147		449.275	82.7708		460.396	68.9433
	201.944	61.234		451.691	78.2264		462.871	66.7878
	203.024	59.9781		454.106	76.7777		465.346	65.7824
	204.104	58.9612		456.522	78.6257		467.822	65.0881
	205.184	60.5674		458.937	82.5079		470.297	65.2849
	206.263	58.7232		461.353	85.8537		472.772	67.2725
	207.343	59.3583		463.768	88.3203		475.248	68.7222
	208.423	60.2684		466.184	87.4337		477.723	71.7104
	209.503	61.9755		468.599	84.2799		480.198	73.4941
	210.583	60.4189		471.014	80.475		482.673	75.0954
	211.663	62.8051		473.43	78.4092		485.149	78.1362
	212.743	63.743		475.845	77.4773		487.624	80.0771
	213.823	64.9844		478.261	78.7623		490.099	81.056
	214.903	65.3845		480.676	79.4394		492.574	81.8551
	215.983	69.0239		483.092	82.632		495.05	81.8887
	217.063	69.4771		485.507	85.1297		497.525	81.8922
	218.143	70.7819		487.923	85.568		500	81.9335
	219.222	73.2731		490.338	85.0725		502.475	80.2819
	220.302	76.4053		492.754	82.7799		504.95	79.0985
	221.382	76.8624		495.169	79.1044		507.426	78.8522
	222.462	78.3747		497.584	75.1636		509.901	75.3234
	223.542	79.4338		500	71.8227		512.376	74.3701
	224.622	80.5268		502.416	69.3746		514.851	76.3542
	225.702	81.2691		504.831	66.7076		517.327	79.8334
	226.782	78.5936		507.246	66.9005		519.802	82.2559
	227.862	77.665		509.662	66.3643		522.277	85.5469
	228.942	79.1166		512.077	66.4903		524.753	89.0513
	230.022	75.3035		514.493	67.5634		527.228	90.2672
	231.101	75.4307		516.908	70.079		529.703	92.2054
	232.181	75.9554		519.324	71.3881		532.178	91.8163
	233.261	72.4123		521.739	72.8718		534.654	93.7961
	234.341	72.0285		524.155	72.4014		537.129	92.1797
	235.421	70.8489		526.57	73.2801		539.604	93.3129
	236.501	71.4089		528.986	73.0384		542.079	96.6458
	237.581	70.3594		531.401	73.4593		544.554	99.934
	238.661	75.8956		533.816	74.6234		547.03	101.888
	239.741	72.3181		536.232	75.6249		549.505	104.448
	240.821	72.9046		538.647	74.3395		551.98	104.976
	241.901	74.3248		541.063	73.9684		554.455	107.91
	242.981	77.492		543.478	72.0079		556.931	108.246
	244.06	80.004		545.894	70.1761		559.406	108.325
	245.14	82.0562		548.309	70.679		561.881	108.933
	246.22	83.1846		550.725	71.4349		564.356	109.564
	247.3	86.9122		553.14	72.0558		566.832	109.442
	248.38	86.2347		555.556	72.301		569.307	109.154
	249.46	87.1008		557.971	71.852		571.782	108.152
	250.54	86.0628		560.386	71.9951		574.257	108.314
	251.62	85.5685		562.802	71.7141		576.733	107.978
	252.7	83.3146		565.217	71.784		579.208	107.907
	253.78	82.3102		567.633	74.4897		581.683	105.075
	254.86	81.0831		570.048	77.2454		584.158	103.785
	255.94	78.3381		572.464	81.5744		586.634	100.941
	257.019	75.9585		574.879	82.5836		589.109	100.174
	258.099	74.4551		577.295	81.1918		591.584	101.338
	259.179	75.5795		579.71	78.7256		594.059	101.993
	260.259	71.6092		582.126	75.4691		596.535	105.622
	261.339	73.4833		584.541	72.9511		599.01	108.509
	262.419	70.652		586.957	70.3232		601.485	110.145
	263.499	68.5079		589.372	69.9157		603.96	110.029
	264.579	69.333		591.787	70.6085		606.436	107.554
	265.659	67.0236		594.203	69.2674		608.911	107.071
	266.739	66.5715		596.618	68.0005		611.386	105.837
	267.819	66.223		599.034	65.6227		613.861	106.29
	268.899	66.2146		601.449	64.3161		616.337	105.465
	269.978	66.2966		603.865	62.4473		618.812	105.915
	271.058	66.6194		606.28	60.9739		621.287	105.933
	272.138	67.0984		608.696	59.3436		623.762	105.008
	273.218	65.6211		611.111	59.1346		626.238	103.29
	274.298	64.4158		613.527	60.3036		628.713	100.002
	275.378	64.9333		615.942	61.3752		631.188	96.39
	276.458	65.9719		618.357	64.3717		633.663	96.6957
	277.538	65.5846		620.773	64.8357		636.139	93.539
	278.618	66.8926		623.188	69.4511		638.614	94.5445
	279.698	66.5529		625.604	71.7513		641.089	93.9508
	280.777	67.5553		628.019	72.7334		643.564	97.0134
	281.858	66.5303		630.435	75.6796		646.04	94.7996
	282.937	67.6204		632.85	77.8758		648.515	94.7717
	284.017	66.9611		635.266	78.6705		650.99	93.7738
	285.097	68.8625		637.681	78.6739		653.465	94.6827
	286.177	69.3534		640.097	77.8741		655.941	94.2831
	287.257	68.8489		642.512	78.3061		658.416	96.7194
	288.337	72.3094		644.928	76.2607		660.891	98.2951
	289.417	73.1626		647.343	76.4634		663.366	98.1742
	290.497	71.732		649.759	74.6021		665.842	99.2612
	291.577	70.4387		652.174	73.0604		668.317	99.5432
	292.657	70.8098		654.589	68.6458		670.792	101.81
	293.736	69.443		657.005	64.1735		673.267	104.074
	294.816	67.1854		659.42	60.0181		675.743	104.362
	295.896	66.6174		661.836	59.6768		678.218	106.149
	296.976	64.0076		664.251	61.7533		680.693	108.026
	298.056	66.7785		666.667	66.1389		683.168	110.829
	299.136	62.3077		669.082	69.1248		685.644	109.735
	300.216	58.9482		671.498	70.6332		688.119	109.432
	301.296	57.3414		673.913	70.1511		690.594	113.016
	302.376	55.806		676.328	70.9672		693.069	112.787
	303.456	54.5189		678.744	71.8358		695.545	110.19
	304.536	58.5126		681.159	73.6164		698.02	108.834
	305.616	55.9247		683.575	75.4591		700.495	106.99
	306.695	55.1685		685.99	77.7284		702.97	105.394
	307.775	58.6348		688.406	79.4603		705.446	101.938
	308.855	58.3305		690.821	78.6648		707.921	100.297
	309.935	63.6191		693.237	75.7405		710.396	98.5082
	311.015	60.6794		695.652	70.4884		712.871	96.8046
	312.095	71.7903		698.068	64.3558		715.346	96.8206
	313.175	63.1831		700.483	58.8686		717.822	96.3453
	314.255	62.1936		702.899	54.7795		720.297	95.0826
	315.335	61.4583		705.314	53.738		722.772	96.5354
	316.415	63.2081		707.73	53.6315		725.247	98.087
	317.495	63.6314		710.145	51.7334		727.723	98.4235
	318.575	61.1555		712.56	49.5068		730.198	98.133
	319.654	61.134		714.976	46.5872		732.673	96.4542
	320.734	56.7141		717.391	44.131		735.149	94.9038
	321.814	55.4816		719.807	42.7928		737.624	92.6281
	322.894	55.0132		722.222	42.2404		740.099	91.7085
	323.974	53.7733		724.638	41.6897		742.574	89.8443
	325.054	52.9674		727.053	41.0874		745.049	87.9589
	326.134	52.1551		729.469	40.7029		747.525	92.0197
	327.214	53.4611		731.884	40.7692		750	92.8614
	328.294	56.6278		734.299	41.6705		752.475	94.5927
	329.374	54.1383		736.715	43.2897		754.951	95.6916
	330.454	53.7625		739.13	45.4751		757.426	95.9921
	331.534	54.8312		741.546	48.1608		759.901	97.6653
	332.613	55.5384		743.961	50.4893		762.376	99.7452
	333.693	60.8554		746.377	50.6706		764.851	97.272
	334.773	60.2005		748.792	48.3939		767.327	97.7143
	335.853	61.3983		751.208	44.8928		769.802	95.5822
	336.933	65.2096		753.623	42.0329		772.277	92.2959
	338.013	65.667		756.039	40.5633		774.753	89.739
	339.093	69.0697		758.454	39.8699		777.228	85.9995
	340.173	69.4677		760.87	39.9038		779.703	82.6176
	341.253	69.9861		763.285	40.2038		782.178	79.6251
	342.333	71.7438		765.701	40.7972		784.654	78.6794
	343.413	70.3584		768.116	42.1674		787.129	77.0642
	344.492	73.8018		770.531	43.4705		789.604	76.0644
	345.572	70.3526		772.947	47.1833		792.079	74.9708
	346.652	71.3909		775.362	48.7725		794.554	75.7416
	347.732	71.049		777.778	49.3397		797.03	77.9777
	348.812	71.4747		780.193	52.2239		799.505	78.3749
	349.892	69.2046		782.609	53.0857		801.98	77.8073
	350.972	68.8406		785.024	53.2477		804.455	77.2189
	352.052	69.6942		787.44	53.2472		806.931	76.7147
	353.132	68.0092		789.855	53.0528		809.406	76.3396
	354.212	67.8547		792.27	52.7524		811.881	75.759
	355.292	66.719		794.686	52.3195		814.356	74.7397
	356.372	68.0352		797.101	51.4543		816.832	74.2719
	357.451	64.8674		799.517	50.0416		819.307	73.7952
	358.531	66.4181		801.932	49.7103		821.782	73.4788
	359.611	65.6446		804.348	49.5638		824.257	73.3778
	360.691	63.3415		806.763	50.941		826.733	73.478
	361.771	63.8309		809.179	52.0945		829.208	73.4169
	362.851	64.115		811.594	51.5226		831.683	73.534
	363.931	63.9358		814.01	50.9514		834.158	73.3595
	365.011	65.2206		816.425	48.181		836.634	72.2453
	366.091	65.9803		818.841	45.9926		839.109	70.3879
	367.171	66.2735		821.256	45.7247		841.584	68.6237
	368.25	66.0085		823.672	43.5924		844.059	67.6321
	369.33	65.365		826.087	43.8446		846.535	67.254
	370.41	69.7251		828.502	44.7787		849.01	66.5018
	371.49	66.7366		830.918	44.6211		851.485	66.1765
	372.57	66.0366		833.333	42.7938		853.96	66.3257
	373.65	67.7012		835.749	40.4651		856.436	66.0497
	374.73	66.7952		838.164	38.6461		858.911	65.7504
	375.81	67.2832		840.58	39.7572		861.386	65.5517
	376.89	68.1685		842.995	40.7607		863.861	66.0302
	377.97	71.2619		845.411	42.6347		866.337	66.1693
	379.05	69.6293		847.826	42.3122		868.812	67.2335
	380.13	68.4186		850.241	43.6581		871.287	68.6235
	381.209	69.3057		852.657	45.1306		873.762	70.7748
	382.289	69.8018		855.072	46.6456		876.238	72.2898
	383.369	70.7321		857.488	49.3587		878.713	73.785
	384.449	74.2619		859.903	52.5715		881.188	74.6904
	385.529	73.2592		862.319	55.1596		883.663	74.9191
	386.609	73.3844		864.734	59.1094		886.139	74.6756
	387.689	74.3003		867.15	61.873		888.614	73.3142
	388.769	76.5155		869.565	62.5379		891.089	71.4604
	389.849	76.7738		871.981	61.1673		893.564	70.0321
	390.929	77.2305		874.396	59.3389		896.04	69.783
	392.009	79.1563		876.812	56.151		898.515	69.2374
	393.089	80.6907		879.227	54.2168		900.99	69.2795
	394.168	82.9557		881.643	54.2057		903.465	69.0695
	395.248	81.5728		884.058	54.3662		905.941	69.0657
	396.328	83.8779		886.473	52.1479		908.416	68.3168
	397.408	86.567		888.889	51.1982		910.891	68.6243
	398.488	89.608		891.304	49.0949		913.366	68.6952
	399.568	93.7829		893.72	48.7038		915.842	69.3932
	400.648	98.3343		896.135	49.5175		918.317	70.1403
	401.728	103.368		898.551	51.3408		920.792	70.6819
	402.808	108.609		900.966	53.3071		923.267	71.4606
	403.888	113.228		903.382	55.1766		925.743	71.8701
	404.968	117.495		905.797	57.0858		928.218	72.5119
	406.048	121.394		908.213	58.1541		930.693	72.7527
	407.127	127.728		910.628	59.7389		933.168	72.2393
	408.207	126.164		913.043	64.1546		935.644	72.0679
	409.287	132.501		915.459	69.8563		938.119	71.4384
	410.367	128.67		917.874	75.227		940.594	71.6321
	411.447	131.347		920.29	78.884		943.069	71.2779
	412.527	128.996		922.705	79.5714		945.545	71.5513
	413.607	129.985		925.121	78.6481		948.02	70.5924
	414.687	129.693		927.536	77.7361		950.495	69.575
	415.767	130.717		929.952	77.2154		952.97	68.5527
	416.847	130.143		932.367	76.7327		955.446	67.1711
	417.927	125.413		934.783	75.334		957.921	65.009
	419.007	124.351		937.198	72.5853		960.396	63.4752
	420.086	120.129		939.614	69.5697		962.871	62.584
	421.166	120.575		942.029	66.1305		965.346	61.847
	422.246	114.232		944.444	63.4909		967.822	62.4221
	423.326	113.517		946.86	62.1905		970.297	63.1063
	424.406	107.914		949.275	62.4616		972.772	64.8861
	425.486	108.085		951.691	64.0915		975.247	66.5136
	426.566	101.845		954.106	65.9043		977.723	67.1602
	427.646	98.5649		956.522	68.3018		980.198	67.1502
	428.726	100.557		958.937	70.9844		982.673	66.436
	429.806	98.9129		961.353	73.5433		985.149	64.8514
	430.885	96.0799		963.768	75.0705		987.624	63.1452
	431.965	94.8012		966.184	77.526		990.099	61.9391
	433.045	96.4191		968.599	78		992.574	61.234
	434.125	99.5597		971.014	77.3474		995.049	61.0996
	435.205	99.112		973.43	76.0334		997.525	61.1662
	436.285	99.3263		975.845	72.7475		1000	61.0317
	437.365	101.167		978.261	70.4806
	438.445	102.838		980.676	71.2497
	439.525	103.054		983.092	74.6168
	440.605	99.7593		985.507	77.6637
	441.685	100.504		987.923	78.2286
	442.765	104.616		990.338	80.7378
	443.844	105.906		992.754	84.013
	444.924	105.279		995.169	85.6278
	446.004	104.834		997.585	84.0765
	447.084	105.336		1000	80.8669
	448.164	107.328
	449.244	112.003
	450.324	106.775
	451.404	105.894
	452.484	105.981
	453.564	99.9302
	454.644	103.843
	455.724	97.4361
	456.803	100.371
	457.883	93.6582
	458.963	91.2651
	460.043	89.5433
	461.123	88.7027
	462.203	88.601
	463.283	88.8902
	464.363	89.3869
	465.443	89.8045
	466.523	90.1158
	467.603	90.2396
	468.683	90.0266
	469.762	89.8701
	470.842	89.8556
	471.922	89.9602
	473.002	94.0981
	474.082	91.9195
	475.162	94.522
	476.242	104.902
	477.322	97.0786
	478.402	100.707
	479.482	107.171
	480.562	103.312
	481.642	106.515
	482.721	105.425
	483.801	106.153
	484.881	106.788
	485.961	104.597
	487.041	103.405
	488.121	105.372
	489.201	108.433
	490.281	107.612
	491.361	108.645
	492.441	111.758
	493.521	112.208
	494.6	113.763
	495.68	114.9
	496.76	117.844
	497.84	120.855
	498.92	119.368
	500	117.588
	501.08	117.863
	502.16	118.631
	503.24	119.364
	504.32	119.002
	505.4	120.621
	506.479	122.455
	507.559	126.463
	508.639	127.002
	509.719	126.618
	510.799	126.957
	511.879	127.945
	512.959	129.588
	514.039	126.508
	515.119	122.199
	516.199	124.104
	517.279	120.047
	518.359	123.02
	519.438	123.805
	520.518	119.572
	521.598	114.976
	522.678	109.854
	523.758	104.14
	524.838	99.5777
	525.918	104.499
	526.998	94.4757
	528.078	97.4179
	529.158	89.9474
	530.238	85.5418
	531.317	82.0501
	532.397	79.2532
	533.477	85.1111
	534.557	80.2467
	535.637	79.5514
	536.717	79.3124
	537.797	79.4432
	538.877	83.0128
	539.957	85.3813
	541.037	84.1855
	542.117	85.0837
	543.197	86.2145
	544.277	87.7325
	545.356	89.477
	546.436	92.0606
	547.516	95.2598
	548.596	98.96
	549.676	102.699
	550.756	105.67
	551.836	108.537
	552.916	112.85
	553.996	108.282
	555.076	107.76
	556.155	106.55
	557.235	106.109
	558.315	103.56
	559.395	100.561
	560.475	98.2229
	561.555	96.1762
	562.635	93.8681
	563.715	91.3277
	564.795	88.6188
	565.875	90.9876
	566.955	86.376
	568.035	83.9814
	569.115	88.4573
	570.194	87.0222
	571.274	81.7794
	572.354	80.0928
	573.434	79.4289
	574.514	79.514
	575.594	77.4388
	576.674	80.3454
	577.754	77.7537
	578.834	74.7775
	579.914	72.1144
	580.994	69.5184
	582.073	67.4121
	583.153	66.5553
	584.233	64.2783
	585.313	62.7715
	586.393	60.3041
	587.473	59.1793
	588.553	55.6929
	589.633	52.1271
	590.713	56.9264
	591.793	52.2059
	592.873	51.3566
	593.952	54.694
	595.032	53.3656
	596.112	50.807
	597.192	55.4899
	598.272	53.7867
	599.352	52.6325
	600.432	53.6287
	601.512	56.9364
	602.592	54.0737
	603.672	56.8134
	604.752	54.9231
	605.832	54.0022
	606.911	53.8165
	607.991	53.8318
	609.071	51.1002
	610.151	53.7931
	611.231	53.381
	612.311	52.2416
	613.391	50.7409
	614.471	52.0249
	615.551	48.7438
	616.631	49.775
	617.711	51.5648
	618.79	50.4429
	619.87	49.6015
	620.95	51.4599
	622.03	49.6565
	623.11	53.4666
	624.19	51.5426
	625.27	53.2359
	626.35	58.8429
	627.43	57.5643
	628.51	56.7187
	629.59	62.1023
	630.669	58.4368
	631.75	58.9732
	632.829	59.6048
	633.909	58.6682
	634.989	58.7772
	636.069	58.7618
	637.149	60.5539
	638.229	61.9025
	639.309	61.1619
	640.389	61.005
	641.469	63.0943
	642.549	62.613
	643.629	62.7391
	644.708	60.7204
	645.788	62.0046
	646.868	70.6517
	647.948	67.7467
	649.028	68.4355
	650.108	75.2749
	651.188	77.2538
	652.268	85.2798
	653.348	91.2269
	654.428	93.5717
	655.508	94.3892
	656.587	99.7174
	657.667	99.0331
	658.747	99.9829
	659.827	98.9716
	660.907	96.5741
	661.987	93.1994
	663.067	92.0745
	664.147	87.1873
	665.227	87.0383
	666.307	85.7486
	667.387	82.1969
	668.466	83.8726
	669.546	84.2671
	670.626	79.9767
	671.706	79.9389
	672.786	77.9438
	673.866	76.5833
	674.946	74.9688
	676.026	80.262
	677.106	72.8246
	678.186	69.7703
	679.266	67.9823
	680.346	68.8724
	681.426	65.7777
	682.505	65.7508
	683.585	65.6516
	684.665	65.1738
	685.745	65.3312
	686.825	65.7488
	687.905	65.8559
	688.985	65.4879
	690.065	65.0085
	691.145	68.8639
	692.225	68.7537
	693.304	65.1848
	694.384	67.3566
	695.464	67.5909
	696.544	68.6539
	697.624	70.5345
	698.704	72.4395
	699.784	74.2991
	700.864	76.0628
	701.944	75.6088
	703.024	76.3157
	704.104	78.1303
	705.184	78.2105
	706.264	80.9466
	707.343	80.0161
	708.423	81.9663
	709.503	81.021
	710.583	80.7677
	711.663	82.4133
	712.743	79.9926
	713.823	83.6677
	714.903	82.5738
	715.983	79.9685
	717.063	80.7555
	718.143	79.242
	719.222	76.0886
	720.302	76.2021
	721.382	71.8886
	722.462	73.5855
	723.542	73.4712
	724.622	67.7891
	725.702	69.6074
	726.782	67.2346
	727.862	62.7049
	728.942	63.4768
	730.022	63.4464
	731.101	64.1282
	732.181	65.8407
	733.261	68.9088
	734.341	72.9916
	735.421	78.2789
	736.501	84.2638
	737.581	93.5534
	738.661	113.145
	739.741	115.033
	740.821	112.823
	741.901	109.677
	742.981	113.709
	744.061	109.363
	745.14	107.806
	746.22	103.201
	747.3	103.027
	748.38	103.855
	749.46	104.542
	750.54	104.984
	751.62	105.069
	752.7	104.809
	753.78	103.806
	754.86	101.721
	755.939	98.7454
	757.019	94.9821
	758.099	98.7477
	759.179	103.215
	760.259	96.0357
	761.339	102.65
	762.419	109.652
	763.499	100.945
	764.579	103.529
	765.659	97.7532
	766.739	104.13
	767.819	99.3232
	768.899	101.602
	769.978	103.13
	771.058	97.1893
	772.138	95.6569
	773.218	94.5658
	774.298	92.4159
	775.378	88.5704
	776.458	86.7154
	777.538	84.7382
	778.618	83.2011
	779.698	82.1516
	780.778	81.2351
	781.857	80.6961
	782.937	80.3725
	784.017	80.2489
	785.097	80.7019
	786.177	81.3826
	787.257	82.359
	788.337	83.182
	789.417	84.3668
	790.497	85.5906
	791.577	87.2764
	792.657	89.1929
	793.736	91.4023
	794.816	94.3805
	795.896	97.6904
	796.976	101.204
	798.056	104.636
	799.136	107.135
	800.216	108.987
	801.296	109.772
	802.376	109.543
	803.456	107.851
	804.536	105.124
	805.616	101.49
	806.696	97.0565
	807.775	92.1933
	808.855	87.564
	809.935	83.7161
	811.015	81.9711
	812.095	81.0423
	813.175	79.3337
	814.255	81.9534
	815.335	84.3232
	816.415	83.4796
	817.495	84.7803
	818.574	95.2323
	819.654	91.6254
	820.734	96.9061
	821.814	103.265
	822.894	109.034
	823.974	113.604
	825.054	117.153
	826.134	119.715
	827.214	121.442
	828.294	122.823
	829.374	123.915
	830.454	124.963
	831.534	126.059
	832.613	126.666
	833.693	127.31
	834.773	127.214
	835.853	126.722
	836.933	125.732
	838.013	124.279
	839.093	121.674
	840.173	117.636
	841.253	112.804
	842.333	107.192
	843.413	101.735
	844.492	96.4824
	845.572	91.9844
	846.652	88.5589
	847.732	85.2417
	848.812	82.407
	849.892	79.6227
	850.972	77.0067
	852.052	81.0873
	853.132	77.2252
	854.212	75.523
	855.292	74.3627
	856.371	77.1163
	857.451	81.2962
	858.531	76.1142
	859.611	80.5756
	860.691	76.5857
	861.771	75.8079
	862.851	74.9831
	863.931	74.0909
	865.011	72.5349
	866.091	74.6146
	867.171	71.9927
	868.25	71.8746
	869.331	71.085
	870.41	71.5953
	871.49	74.6437
	872.57	72.763
	873.65	72.181
	874.73	72.7541
	875.81	72.3045
	876.89	72.3892
	877.97	72.3734
	879.05	72.3818
	880.13	72.3572
	881.21	73.1336
	882.289	72.6695
	883.369	73.2001
	884.449	72.3554
	885.529	72.5095
	886.609	72.018
	887.689	71.2024
	888.769	71.7535
	889.849	71.1728
	890.929	70.8624
	892.009	71.5265
	893.089	71.5188
	894.168	70.6722
	895.248	71.0691
	896.328	71.3301
	897.408	71.2888
	898.488	70.8643
	899.568	72.2937
	900.648	71.738
	901.728	71.5874
	902.808	69.7709
	903.888	71.7284
	904.968	69.6902
	906.048	69.1905
	907.127	68.3454
	908.207	67.4292
	909.287	68.0013
	910.367	66.2914
	911.447	67.7675
	912.527	65.9079
	913.607	65.262
	914.687	64.5525
	915.767	63.2473
	916.847	62.0446
	917.927	61.2991
	919.006	61.4984
	920.086	59.2946
	921.166	57.3703
	922.246	58.0456
	923.326	55.7659
	924.406	53.8625
	925.486	52.737
	926.566	51.6812
	927.646	50.3751
	928.726	49.6442
	929.806	47.7226
	930.885	48.1724
	931.965	47.7172
	933.045	48.6634
	934.125	50.4724
	935.205	53.7651
	936.285	58.2753
	937.365	61.103
	938.445	65.055
	939.525	68.2096
	940.605	68.8476
	941.685	69.1736
	942.765	67.0776
	943.845	65.1109
	944.924	63.1071
	946.004	64.1534
	947.084	60.7383
	948.164	60.3969
	949.244	58.9191
	950.324	60.279
	951.404	59.2452
	952.484	58.808
	953.564	59.0375
	954.644	59.0394
	955.723	58.6213
	956.803	58.2
	957.883	58.1032
	958.963	58.2109
	960.043	58.0229
	961.123	57.3227
	962.203	57.0985
	963.283	56.8705
	964.363	56.1477
	965.443	55.9785
	966.523	55.5366
	967.603	55.5326
	968.683	55.7638
	969.762	55.9106
	970.842	56.4174
	971.922	56.7223
	973.002	57.2729
	974.082	57.5108
	975.162	57.2763
	976.242	56.2563
	977.322	55.1076
	978.402	55.4264
	979.482	55.6257
	980.562	54.486
	981.641	53.6288
	982.721	53.4813
	983.801	53.1071
	984.881	52.9571
	985.961	53.8772
	987.041	56.1973
	988.121	54.7588
	989.201	54.8452
	990.281	54.9324
	991.361	54.7806
	992.441	55.4788
	993.52	55.409
	994.6	55.4086
	995.68	55.3194
	996.76	55.264
	997.84	55.2051
	998.92	54.6281
	1000	55.9791

## Sheet: Fig. 3d
	Relative distance (pixels)	Free BS-1		Relative distance (pixels)	Free BS-2		Relative distance (pixels)	Free BS-3
	0	67.2066		0	85.58		0	75.64
	1.15741	72.0749		2.52525	83.583		1.94932	74.58
	2.31481	75.1142		5.05051	82.2969		3.89864	72.261
	3.47222	76.1865		7.57576	80.5047		5.84795	69.313
	4.62963	75.0638		10.101	81.37		7.79727	66.983
	5.78704	73.4192		12.6263	83.9912		9.74659	65.318
	6.94444	73.2161		15.1515	91.232		11.6959	64.296
	8.10185	74.7421		17.6768	105.082		13.6452	63.678
	9.25926	72.4984		20.202	117.615		15.5945	63.047
	10.4167	67.0604		22.7273	126.456		17.5439	62.355
	11.5741	65.3469		25.2525	131.286		19.4932	61.915
	12.7315	62.818		27.7778	129.709		21.4425	61.892
	13.8889	61.1217		30.303	124.549		23.3918	62.012
	15.0463	61.9535		32.8283	119.648		25.3411	63.282
	16.2037	63.2474		35.3535	116.431		27.2904	66.05
	17.3611	63.8552		37.8788	116.483		29.2398	68.155
	18.5185	62.4586		40.404	117.037		31.1891	71.032
	19.6759	60.6045		42.9293	114.662		33.1384	72.056
	20.8333	58.2109		45.4545	113.423		35.0877	70.711
	21.9907	56.6533		47.9798	110.659		37.037	69.731
	23.1482	56.5381		50.505	108.263		38.9864	68.764
	24.3056	56		53.0303	106.552		40.9357	67.819
	25.463	53.9318		55.5556	104.53		42.885	67.231
	26.6204	52.9391		58.0808	106.581		44.8343	67.631
	27.7778	50.9771		60.6061	109.704		46.7836	69.08
	28.9352	49.3804		63.1313	117.608		48.7329	70.659
	30.0926	48.8457		65.6566	123.545		50.6823	69.57
	31.25	48.6		68.1818	128.419		52.6316	68.213
	32.4074	50.3053		70.7071	128.812		54.5809	67.02
	33.5648	50.2951		73.2323	127.068		56.5302	66.777
	34.7222	49.5585		75.7576	120.525		58.4795	67.833
	35.8796	50.762		78.2828	116.617		60.4288	70.333
	37.037	52.6605		80.8081	107.672		62.3782	74.363
	38.1944	52.2578		83.3333	102.635		64.3275	79.615
	39.3518	52.7898		85.8586	94.4808		66.2768	84.39
	40.5093	51.0287		88.3838	85.6548		68.2261	87.64
	41.6667	48.6687		90.9091	80.422		70.1754	88.832
	42.8241	47.1525		93.4343	77.7229		72.1248	88.902
	43.9815	47.7629		95.9596	75.344		74.0741	88.424
	45.1389	48.1059		98.4848	75.8186		76.0234	88.692
	46.2963	50.1468		101.01	76.0665		77.9727	88.481
	47.4537	50.723		103.535	76.5179		79.922	87.488
	48.6111	51.5157		106.061	76.4168		81.8714	84.436
	49.7685	52.7103		108.586	77.7773		83.8207	80.474
	50.9259	52.9007		111.111	78.5276		85.77	78.286
	52.0833	53.5667		113.636	81.9693		87.7193	77.157
	53.2407	55.3438		116.162	86.2747		89.6686	78.258
	54.3982	56.168		118.687	89.3542		91.6179	80.332
	55.5556	54.0948		121.212	93.3313		93.5673	82.824
	56.713	55.4562		123.737	94.1745		95.5166	85.381
	57.8704	57.6314		126.263	93.696		97.4659	87.906
	59.0278	59.9462		128.788	91.268		99.4152	88.77
	60.1852	59.8713		131.313	88.8309		101.365	88.792
	61.3426	61.92		133.838	86.7639		103.314	86.882
	62.5	65.6859		136.364	87.3305		105.263	83.254
	63.6574	68.6849		138.889	89.0824		107.213	81.424
	64.8148	69.0909		141.414	90.555		109.162	79.665
	65.9722	68.8751		143.939	93.5079		111.111	80.924
	67.1296	67.0312		146.465	93.9339		113.06	80.943
	68.287	68.8428		148.99	90.4965		115.01	81.398
	69.4444	70.9705		151.515	88.478		116.959	82.754
	70.6018	72.3248		154.04	84.3668		118.908	84.091
	71.7593	70.3831		156.566	80.4142		120.858	85.407
	72.9167	69.4153		159.091	76.9015		122.807	85.873
	74.0741	70.8654		161.616	75.9054		124.756	87.53
	75.2315	71.9076		164.141	77.1237		126.706	90.459
	76.3889	72.8583		166.667	75.5789		128.655	89.339
	77.5463	74.0122		169.192	78.5076		130.604	87.503
	78.7037	74.2035		171.717	81.5977		132.554	85.197
	79.8611	72.7565		174.242	84.8256		134.503	82.441
	81.0185	71.8297		176.768	89.4418		136.452	81.575
	82.1759	73.3828		179.293	92.6315		138.402	82.985
	83.3333	76.8729		181.818	93.9865		140.351	87.141
	84.4907	77.0599		184.343	92.5957		142.3	95.202
	85.6482	77.7322		186.869	87.8292		144.25	104.959
	86.8056	73.5622		189.394	80.1998		146.199	112.406
	87.963	69.3493		191.919	70.8748		148.148	116.117
	89.1204	65.2787		194.444	61.8157		150.097	114.583
	90.2778	67.4422		196.97	58.5176		152.047	110.505
	91.4352	68.2001		199.495	57.0055		153.996	105.965
	92.5926	66.3738		202.02	63.8028		155.945	102.923
	93.75	66.5492		204.546	68.0869		157.895	100.25
	94.9074	66.0323		207.071	75.3041		159.844	97.949
	96.0648	66.0824		209.596	81.082		161.793	95.932
	97.2222	68.0648		212.121	80.7567		163.743	92.477
	98.3796	68.8984		214.647	81.7751		165.692	90.454
	99.537	67.0301		217.172	79.5811		167.641	89.687
	100.694	66.4699		219.697	78.3164		169.591	92.625
	101.852	63.0787		222.222	77.6227		171.54	93.668
	103.009	60.049		224.748	75.9151		173.489	99.755
	104.167	59.1879		227.273	76.7189		175.439	107.656
	105.324	59.3476		229.798	78.0789		177.388	116.647
	106.481	61.0066		232.323	79.2853		179.337	124.103
	107.639	62.8584		234.849	79.157		181.286	128.575
	108.796	64.1521		237.374	79.1574		183.236	130.173
	109.954	64.781		239.899	80.4817		185.185	130.719
	111.111	65.6067		242.424	82.6048		187.135	132.338
	112.269	67.7019		244.95	85.4476		189.084	134.962
	113.426	69.5132		247.475	85.9586		191.033	137.982
	114.583	71.6645		250	84.3586		192.982	141.931
	115.741	73.1646		252.525	82.4541		194.932	147.296
	116.898	70.7409		255.05	81.0191		196.881	152.45
	118.056	69.3402		257.576	80.3355		198.83	155.389
	119.213	70.3725		260.101	80.5881		200.78	154.012
	120.37	72.1185		262.626	81.4285		202.729	148.376
	121.528	74.7385		265.151	85.4332		204.678	138.552
	122.685	74.5538		267.677	87.2686		206.628	131.288
	123.843	75.98		270.202	89.6586		208.577	122.006
	125	76.8863		272.727	91.0315		210.526	111.883
	126.157	75.3598		275.252	89.9709		212.476	102.916
	127.315	74.9839		277.778	85.3728		214.425	97.309
	128.472	76.9712		280.303	83.0983		216.374	94.376
	129.63	76.0724		282.828	81.3836		218.324	94.098
	130.787	75.5164		285.353	82.9368		220.273	96.928
	131.944	73.3398		287.879	87.5729		222.222	98.594
	133.102	72.2518		290.404	90.2012		224.172	100.355
	134.259	72.4874		292.929	92.7481		226.121	99.91
	135.417	76.9772		295.454	93.7644		228.07	97.697
	136.574	80.6958		297.98	91.7713		230.019	95.911
	137.732	84.1084		300.505	86.9783		231.969	97.808
	138.889	82.8299		303.03	79.2291		233.918	98.932
	140.046	84.3213		305.556	73.2405		235.867	100.079
	141.204	85.3848		308.081	66.7769		237.817	99.004
	142.361	81.4213		310.606	62.9319		239.766	99.285
	143.518	81.8128		313.131	63.9593		241.715	98.146
	144.676	81.8153		315.657	60.5415		243.665	97.842
	145.833	82.0023		318.182	60.2274		245.614	98.849
	146.991	83.0491		320.707	59.8759		247.563	99.823
	148.148	84.4171		323.232	62.6544		249.513	99.861
	149.306	82.7349		325.758	65.9287		251.462	97.191
	150.463	84.4659		328.283	70.9782		253.411	96.414
	151.62	85.6156		330.808	72.3998		255.361	92.935
	152.778	86.0609		333.333	76.3994		257.31	88.899
	153.935	87.523		335.859	80.3507		259.259	86.672
	155.093	88.3539		338.384	79.5751		261.209	85.193
	156.25	88.5037		340.909	75.8253		263.158	84.282
	157.407	87.7244		343.434	69.2803		265.107	80.685
	158.565	89.2666		345.96	65.7551		267.057	78.034
	159.722	88.424		348.485	64.8755		269.006	75.935
	160.88	84.478		351.01	64.9043		270.955	74.577
	162.037	84.919		353.535	64.8547		272.904	75.352
	163.194	82.4164		356.061	67.6481		274.854	76.562
	164.352	78.7338		358.586	73.1575		276.803	78.224
	165.509	75.542		361.111	74.0777		278.752	78.871
	166.667	73.5431		363.636	71.8296		280.702	79.11
	167.824	67.2276		366.162	68.7747		282.651	78.687
	168.982	64.7231		368.687	66.0601		284.6	78.746
	170.139	60.843		371.212	63.2113		286.55	79.034
	171.296	58.8848		373.737	61.7634		288.499	78.687
	172.454	59.7238		376.263	60.1522		290.448	79.291
	173.611	60.3961		378.788	58.0536		292.398	79.255
	174.768	60.6841		381.313	58.4231		294.347	78.923
	175.926	61.3044		383.838	58.6449		296.296	78.13
	177.083	61.2366		386.364	60.5834		298.246	76.344
	178.241	60.4582		388.889	61.6818		300.195	74.038
	179.398	60.5274		391.414	62.8751		302.144	72.212
	180.556	59.6291		393.939	63.743		304.094	71.147
	181.713	58.8699		396.465	63.1955		306.043	70.647
	182.87	59.1298		398.99	61.3151		307.992	71.735
	184.028	59.1476		401.515	58.3543		309.942	73.015
	185.185	59.101		404.04	53.6604		311.891	75.082
	186.343	59.2037		406.566	52.3426		313.84	76.647
	187.5	58.785		409.091	52.753		315.789	77.361
	188.657	59.3105		411.616	53.4778		317.739	76.691
	189.815	58.9434		414.141	53.7974		319.688	74.442
	190.972	61.2728		416.667	51.2603		321.637	72.664
	192.13	64.3251		419.192	51.0989		323.587	71.272
	193.287	65.2727		421.717	49.0089		325.536	70.059
	194.444	64.3624		424.242	50.1893		327.485	67.953
	195.602	63.5149		426.768	55.1612		329.435	65.794
	196.759	63.0426		429.293	60.5838		331.384	65.735
	197.917	63.4388		431.818	65.7709		333.333	64.748
	199.074	64.204		434.343	67.9021		335.283	64.462
	200.232	65.2272		436.869	67.5174		337.232	67.746
	201.389	65.6987		439.394	67.1798		339.181	69.66
	202.546	65.8294		441.919	66.8397		341.131	70.597
	203.704	64.7177		444.444	65.5865		343.08	68.894
	204.861	62.8808		446.97	63.914		345.029	64.7
	206.018	61.9432		449.495	62.6599		346.979	61.59
	207.176	62.0589		452.02	61.3495		348.928	58.553
	208.333	62.816		454.546	60.1002		350.877	58.73
	209.491	62.987		457.071	61.0493		352.827	62.21
	210.648	64.3766		459.596	63.4878		354.776	64.732
	211.806	64.5309		462.121	63.608		356.725	69.924
	212.963	63.3893		464.647	64.9291		358.675	73.028
	214.12	61.1658		467.172	65.9797		360.624	74.063
	215.278	59.1302		469.697	65.7768		362.573	73.541
	216.435	57.6457		472.222	67.2034		364.522	69.942
	217.593	55.7097		474.748	68.7317		366.472	67.781
	218.75	54.9249		477.273	69.4691		368.421	67.682
	219.907	56.4087		479.798	70.0673		370.37	68.142
	221.065	58.9261		482.323	69.2614		372.32	70.518
	222.222	60.3727		484.849	70.9239		374.269	72.076
	223.38	60.1757		487.374	69.7269		376.218	73.535
	224.537	59.4255		489.899	70.3346		378.168	73.636
	225.694	55.513		492.424	67.8103		380.117	73.444
	226.852	53.2392		494.95	65.6485		382.066	74.735
	228.009	51.2594		497.475	64.4052		384.016	74.992
	229.167	50.6931		500	65.6799		385.965	72.864
	230.324	49.685		502.525	67.0801		387.914	69.788
	231.482	48.8808		505.05	68.276		389.863	66.825
	232.639	50.0969		507.576	68.7091		391.813	67.384
	233.796	49.6871		510.101	66.5065		393.762	71.022
	234.954	48.7974		512.626	63.1159		395.712	75.033
	236.111	47.8539		515.152	60.2248		397.661	79.772
	237.268	47.1172		517.677	59.5646		399.61	83.993
	238.426	48.8883		520.202	61.4598		401.56	83.422
	239.583	51.378		522.727	63.9796		403.509	79.005
	240.741	52.9092		525.253	67.7298		405.458	74.781
	241.898	52.6152		527.778	68.7708		407.407	70.261
	243.056	50.867		530.303	70.2212		409.357	66.701
	244.213	49.3706		532.828	68.6276		411.306	65.59
	245.37	50.0954		535.354	64.9687		413.255	66.747
	246.528	52.0318		537.879	62.3246		415.205	69.525
	247.685	53.8444		540.404	60.0161		417.154	73.133
	248.843	54.1301		542.929	57.4044		419.103	76.239
	250	53.3901		545.455	52.5832		421.053	77.765
	251.157	53.5753		547.98	47.9539		423.002	78.124
	252.315	54.16		550.505	48.7161		424.951	78.688
	253.472	54.6419		553.03	46.7754		426.901	78.853
	254.63	54.1194		555.556	50.001		428.85	78.326
	255.787	53.2876		558.081	56.593		430.799	78.117
	256.944	53.4667		560.606	55.7471		432.748	77.265
	258.102	53.6632		563.131	58.4466		434.698	74.838
	259.259	54.8632		565.657	60.6445		436.647	72.889
	260.417	57.2303		568.182	64.9458		438.596	72.613
	261.574	61.3338		570.707	65.3846		440.546	76.418
	262.731	63.9275		573.232	65.4635		442.495	80.838
	263.889	65.2449		575.758	63.1054		444.444	84.026
	265.046	68.2897		578.283	60.1408		446.394	88.739
	266.204	74.6251		580.808	58.2045		448.343	93.774
	267.361	81.8688		583.333	56.4179		450.292	96.851
	268.519	87.1348		585.859	56.3745		452.242	97.057
	269.676	90.5166		588.384	57.7937		454.191	94.477
	270.833	91.7297		590.909	60.5063		456.14	90.511
	271.991	89.0184		593.434	63.4579		458.09	86.372
	273.148	88.2777		595.96	66.5914		460.039	84.223
	274.306	90.5894		598.485	69.1725		461.988	82.534
	275.463	91.7572		601.01	71.6056		463.938	79.729
	276.62	91.4035		603.535	73.0602		465.887	77.86
	277.778	89.9985		606.061	74.3352		467.836	75.651
	278.935	88.401		608.586	74.4237		469.786	73.792
	280.093	88.6724		611.111	74.7326		471.735	73.817
	281.25	89.371		613.636	70.6456		473.684	74.727
	282.407	92.3142		616.162	69.0717		475.634	77.299
	283.565	94.1717		618.687	63.651		477.583	80.688
	284.722	96.0125		621.212	59.965		479.532	84.041
	285.88	98.5457		623.737	56.0778		481.481	85.709
	287.037	101.811		626.263	57.3427		483.431	88.611
	288.194	102.442		628.788	58.4112		485.38	90.267
	289.352	107.931		631.313	59.3127		487.329	90.367
	290.509	112.294		633.838	58.6087		489.279	90.67
	291.667	114.818		636.364	60.9136		491.228	90.361
	292.824	114.733		638.889	59.3794		493.177	89.291
	293.981	112.985		641.414	58.1991		495.127	88.141
	295.139	112.302		643.939	61.2641		497.076	87.137
	296.296	110.969		646.465	63.945		499.025	87.514
	297.454	109.972		648.99	65.7954		500.975	88.463
	298.611	108.749		651.515	68.7559		502.924	88.614
	299.769	107.934		654.04	72.3526		504.873	88.117
	300.926	110.156		656.566	74.8273		506.823	87.253
	302.083	112.696		659.091	77.0961		508.772	86.651
	303.241	112.156		661.616	80.8342		510.721	86.913
	304.398	109.936		664.141	82.3923		512.671	87.594
	305.556	112.176		666.667	83.861		514.62	88.561
	306.713	108.935		669.192	88.3423		516.569	89.845
	307.87	105.684		671.717	91.0936		518.519	91.478
	309.028	103.392		674.242	92.5094		520.468	92.536
	310.185	101.521		676.768	91.4845		522.417	92.096
	311.343	96.5247		679.293	88.9953		524.366	89.328
	312.5	99.1331		681.818	83.8059		526.316	85.399
	313.657	101.386		684.343	78.5392		528.265	80.629
	314.815	94.9682		686.869	74.6549		530.214	76.998
	315.972	90.5981		689.394	72.9279		532.164	73.07
	317.13	95.4621		691.919	72.3075		534.113	71.727
	318.287	94.2672		694.444	73.6093		536.062	69.536
	319.444	88.1512		696.97	73.3019		538.012	69.329
	320.602	87.9783		699.495	69.4115		539.961	69.509
	321.759	83.6488		702.02	70.1547		541.91	70.442
	322.917	87.6		704.545	71.2358		543.86	70.783
	324.074	94.0914		707.071	72.1138		545.809	71.717
	325.231	89.5759		709.596	70.257		547.758	73.366
	326.389	89.1813		712.121	68.5986		549.708	73.99
	327.546	93.6213		714.646	69.755		551.657	75.283
	328.704	91.8929		717.172	71.1335		553.606	75.809
	329.861	95.48		719.697	71.4573		555.556	76.111
	331.019	97.311		722.222	72.7013		557.505	75.607
	332.176	97.3284		724.747	72.0733		559.454	76.253
	333.333	106.601		727.273	69.4817		561.404	77.256
	334.491	110.57		729.798	67.7389		563.353	77.724
	335.648	109.415		732.323	68.4879		565.302	78.916
	336.806	106.005		734.848	72.3081		567.251	79.064
	337.963	100.056		737.374	77.0945		569.201	79.364
	339.12	95.9606		739.899	82.3184		571.15	77.563
	340.278	95.2618		742.424	85.9043		573.099	76.217
	341.435	91.9751		744.949	86.4653		575.049	75.779
	342.593	92.2195		747.475	84.2279		576.998	75.387
	343.75	93.0634		750	79.4383		578.947	75.867
	344.907	97.5489		752.525	71.8915		580.897	76.846
	346.065	102.156		755.051	64.0311		582.846	76.701
	347.222	104.3		757.576	56.5749		584.795	74.695
	348.38	103.878		760.101	51.0883		586.745	71.09
	349.537	102.081		762.626	45.7901		588.694	66.423
	350.694	98.6569		765.152	43.7934		590.643	61.983
	351.852	95.9528		767.677	41.799		592.593	58.961
	353.009	93.2134		770.202	46.6966		594.542	57.204
	354.167	89.7012		772.727	45.5532		596.491	54.452
	355.324	85.9193		775.253	47.0698		598.441	51.287
	356.481	84.6349		777.778	50.3602		600.39	50.345
	357.639	84.0861		780.303	51.3699		602.339	49.217
	358.796	83.6982		782.828	53.3547		604.288	45.436
	359.954	84.9044		785.354	52.5264		606.238	46.836
	361.111	82.7701		787.879	51.1448		608.187	47.743
	362.269	78.316		790.404	49.9287		610.136	50.633
	363.426	76.9798		792.929	50.3913		612.086	54.028
	364.583	74.239		795.455	53.0866		614.035	57.746
	365.741	72.4737		797.98	58.1822		615.984	61.72
	366.898	70.6788		800.505	61.7682		617.934	65.584
	368.056	71.1573		803.03	66.5959		619.883	69.685
	369.213	71.6035		805.556	70.0417		621.832	73.979
	370.37	70.0064		808.081	69.4422		623.782	77.517
	371.528	66.0524		810.606	67.2469		625.731	79.764
	372.685	66.3589		813.131	63.0776		627.68	79.58
	373.843	64.6066		815.657	58.4708		629.63	77.866
	375	67.918		818.182	53.3881		631.579	75.106
	376.157	65.0824		820.707	48.1172		633.528	72.91
	377.315	61.4769		823.232	44.4066		635.478	72.909
	378.472	58.7631		825.758	41.5922		637.427	75.069
	379.63	55.2155		828.283	40.9229		639.376	76.703
	380.787	57.3597		830.808	42.4338		641.326	77.762
	381.944	55.7475		833.333	42.3199		643.275	78.866
	383.102	55.2947		835.859	45.3353		645.224	82.508
	384.259	53.8145		838.384	48.3973		647.173	86.706
	385.417	55.5178		840.909	51.5949		649.123	94.246
	386.574	51.5861		843.434	53.5899		651.072	101.83
	387.731	50.755		845.96	53.3901		653.021	107.835
	388.889	55.0069		848.485	51.7519		654.971	111.212
	390.046	62.175		851.01	48.9422		656.92	110.183
	391.204	63.4892		853.535	47.4161		658.869	103.442
	392.361	65.7985		856.061	43.1985		660.819	96.816
	393.519	71.6861		858.586	39.2451		662.768	86.398
	394.676	72.4423		861.111	45.8266		664.717	76.747
	395.833	75.1291		863.636	55.1265		666.667	67.946
	396.991	76.4797		866.162	62.7624		668.616	61.651
	398.148	77.9951		868.687	70.8439		670.565	58.159
	399.306	74.1642		871.212	78.5889		672.515	56.834
	400.463	77.2942		873.737	84.5703		674.464	57.175
	401.62	82.1785		876.263	90.5102		676.413	57.966
	402.778	79.4113		878.788	95.2391		678.363	58.578
	403.935	79.4043		881.313	96.7943		680.312	57.167
	405.093	77.9672		883.838	94.1984		682.261	54.91
	406.25	73.6038		886.364	91.1663		684.211	52.695
	407.407	68.9565		888.889	90.148		686.16	51.271
	408.565	64.2763		891.414	90.8074		688.109	49.314
	409.722	61.4526		893.939	89.3727		690.058	47.996
	410.88	59.6287		896.465	87.6053		692.008	45.572
	412.037	60.9425		898.99	84.3348		693.957	42.873
	413.194	64.5896		901.515	80.3476		695.906	39.011
	414.352	67.8276		904.04	77.1897		697.856	36.372
	415.509	70.4546		906.566	74.9939		699.805	34.902
	416.667	72.9953		909.091	75.2679		701.754	33.135
	417.824	77.0917		911.616	77.7613		703.704	32.895
	418.981	81.3665		914.141	80.6549		705.653	32.585
	420.139	83.4454		916.667	82.6833		707.602	32.344
	421.296	82.5965		919.192	81.5358		709.552	32.557
	422.454	77.8397		921.717	80.0931		711.501	32.816
	423.611	71.4459		924.242	77.4174		713.45	33.229
	424.769	68.1406		926.768	72.6092		715.4	33.94
	425.926	69.0414		929.293	68.5621		717.349	34.692
	427.083	73.0957		931.818	63.6708		719.298	35.816
	428.241	78.4936		934.343	61.0711		721.248	36.992
	429.398	82.2888		936.869	56.163		723.197	36.284
	430.556	80.5807		939.394	57.3327		725.146	36.544
	431.713	80.4412		941.919	59.8461		727.096	35.914
	432.87	77.6048		944.444	64.4903		729.045	35.025
	434.028	74.3855		946.97	71.2756		730.994	34.241
	435.185	76.6355		949.495	79.0439		732.943	33.508
	436.343	82.8835		952.02	87.0254		734.893	33.306
	437.5	88.6507		954.545	93.6109		736.842	33.683
	438.657	90.5489		957.071	99.7647		738.791	34.483
	439.815	92.9671		959.596	103.739		740.741	35.271
	440.972	91.9827		962.121	108.128		742.69	35.699
	442.13	88.8216		964.646	110.27		744.639	35.972
	443.287	85.1059		967.172	113.589		746.589	36.106
	444.444	82.9327		969.697	118.567		748.538	35.451
	445.602	79.8382		972.222	122.579		750.487	34.624
	446.759	76.7071		974.747	125.612		752.437	33.914
	447.917	73.6046		977.273	124.263		754.386	33.505
	449.074	71.0718		979.798	124.079		756.335	33.155
	450.231	68.8389		982.323	121.117		758.285	33.408
	451.389	66.6973		984.848	115.354		760.234	34.374
	452.546	65.6961		987.374	107.883		762.183	35.635
	453.704	65.1043		989.899	99.2643		764.133	37.636
	454.861	64.9892		992.424	90.3708		766.082	39.817
	456.019	67.6963		994.949	82.2439		768.031	42.617
	457.176	68.7631		997.475	78.0082		769.981	45.618
	458.333	69.2531		1000	76.0219		771.93	49.017
	459.491	70.1741					773.879	53.159
	460.648	69.8143					775.828	58.024
	461.806	69.746					777.778	63.708
	462.963	72.4596					779.727	70.707
	464.12	74.1592					781.676	78.633
	465.278	74.3442					783.626	88.073
	466.435	75.5632					785.575	96.9
	467.593	74.2724					787.524	103.829
	468.75	71.225					789.474	105.952
	469.907	68.9803					791.423	104.244
	471.065	67.6331					793.372	97.751
	472.222	66.6707					795.322	90.017
	473.38	67.1222					797.271	83.14
	474.537	69.2576					799.22	77.608
	475.694	73.6021					801.17	73.851
	476.852	75.8621					803.119	71.535
	478.009	75.858					805.068	70.56
	479.167	73.359					807.018	70.45
	480.324	71.2536					808.967	70.238
	481.481	68.143					810.916	70.766
	482.639	63.9694					812.865	71.012
	483.796	60.552					814.815	70.761
	484.954	59.6506					816.764	69.151
	486.111	59.2869					818.713	68.127
	487.269	58.654					820.663	68.088
	488.426	56.3086					822.612	69.247
	489.583	54.9368					824.561	73.156
	490.741	55.0115					826.511	75.388
	491.898	55.0877					828.46	78.393
	493.056	56.3026					830.409	80.808
	494.213	57.5753					832.359	82.127
	495.37	62.11					834.308	81.082
	496.528	64.6907					836.257	79.358
	497.685	66.3042					838.207	78.865
	498.843	66.4915					840.156	78.769
	500	64.9049					842.105	78.001
	501.157	63.7692					844.055	77.82
	502.315	62.005					846.004	77.448
	503.472	58.3073					847.953	77.575
	504.63	51.5928					849.903	77.54
	505.787	45.2352					851.852	78.016
	506.944	42.3348					853.801	77.98
	508.102	42.338					855.75	75.538
	509.259	45.4546					857.7	73.661
	510.417	49.3116					859.649	73.984
	511.574	53.2555					861.598	72.905
	512.731	55.6292					863.548	71.23
	513.889	57.4326					865.497	72.629
	515.046	59.1593					867.446	73.17
	516.204	60.8099					869.396	75.62
	517.361	62.3501					871.345	77.576
	518.519	64.2936					873.294	81.341
	519.676	65.4015					875.244	84.263
	520.833	68.2301					877.193	85.911
	521.991	65.679					879.142	87.066
	523.148	67.1393					881.092	87.36
	524.306	69.4763					883.041	87.009
	525.463	72.3033					884.99	86.346
	526.62	77.749					886.94	84.103
	527.778	82.0051					888.889	83.579
	528.935	85.3254					890.838	84.067
	530.093	86.6159					892.788	84.368
	531.25	86.5274					894.737	85.038
	532.407	88.1965					896.686	83.907
	533.565	88.3991					898.635	85.181
	534.722	88.2361					900.585	82.709
	535.88	87.6877					902.534	82.604
	537.037	86.5683					904.483	82.23
	538.194	84.4608					906.433	80.641
	539.352	82.9928					908.382	78.144
	540.509	80.808					910.331	76.92
	541.667	77.81					912.281	78.031
	542.824	76.6787					914.23	74.947
	543.981	75.5982					916.179	73.528
	545.139	75.0891					918.129	71.902
	546.296	70.4961					920.078	73.821
	547.454	64.8288					922.027	75.218
	548.611	59.2736					923.977	77.855
	549.769	55.0379					925.926	80.954
	550.926	53.627					927.875	83.105
	552.083	52.4892					929.825	83.659
	553.241	51.144					931.774	82.595
	554.398	50.3982					933.723	80.866
	555.556	49.9818					935.673	79.713
	556.713	50.7741					937.622	78.686
	557.87	52.2164					939.571	77.371
	559.028	53.2699					941.52	75.485
	560.185	55.173					943.47	73.811
	561.343	58.3488					945.419	72.392
	562.5	60.8953					947.368	71.032
	563.657	63.95					949.318	71.717
	564.815	66.1587					951.267	72.904
	565.972	65.9971					953.216	73.917
	567.13	64.5627					955.166	75.914
	568.287	64.9939					957.115	76.919
	569.444	64.5118					959.064	77.106
	570.602	62.6047					961.014	77.25
	571.759	61.8811					962.963	77.476
	572.917	62.0546					964.912	77.89
	574.074	62.8387					966.862	77.757
	575.231	62.2385					968.811	77.868
	576.389	60.9162					970.76	78.647
	577.546	58.536					972.71	80.602
	578.704	59.4194					974.659	82.551
	579.861	61.6286					976.608	84.084
	581.019	64.0084					978.558	83.42
	582.176	64.5725					980.507	81.487
	583.333	64.8662					982.456	81.721
	584.491	65.0865					984.405	81.685
	585.648	64.6238					986.355	81.818
	586.806	64.8212					988.304	79.153
	587.963	63.4961					990.253	74.02
	589.12	63.9821					992.203	71.059
	590.278	63.5124					994.152	67.431
	591.435	64.0126					996.101	65.286
	592.593	65.338					998.051	64.985
	593.75	67.3876					1000	64.282
	594.907	69.0444
	596.065	69.1623
	597.222	66.7537
	598.38	64.4806
	599.537	63.8902
	600.694	62.3441
	601.852	60.6446
	603.009	60.904
	604.167	62.7843
	605.324	62.5885
	606.481	62.8322
	607.639	64.6749
	608.796	64.0279
	609.954	65.708
	611.111	67.08
	612.269	65.9415
	613.426	66.0541
	614.583	66.1453
	615.741	66.501
	616.898	68.5014
	618.056	72.0777
	619.213	75.3203
	620.37	77.5341
	621.528	77.6893
	622.685	80.1148
	623.843	83.5029
	625	88.2811
	626.157	92.2912
	627.315	95.0029
	628.472	95.0361
	629.63	93.6427
	630.787	91.9024
	631.944	90.8007
	633.102	89.7964
	634.259	88.208
	635.417	83.9685
	636.574	80.0757
	637.731	76.387
	638.889	74.342
	640.046	72.9695
	641.204	75.4078
	642.361	72.9897
	643.519	74.0051
	644.676	77.4144
	645.833	75.533
	646.991	79.8527
	648.148	79.5728
	649.306	83.6369
	650.463	83.71
	651.62	82.7654
	652.778	85.1914
	653.935	83.7187
	655.093	85.3545
	656.25	87.7457
	657.407	91.4014
	658.565	91.9464
	659.722	91.1666
	660.88	93.5295
	662.037	95.5391
	663.194	92.4861
	664.352	94.419
	665.509	91.5271
	666.667	97.0344
	667.824	97.5726
	668.981	99.5556
	670.139	99.2934
	671.296	98.5903
	672.454	93.5965
	673.611	92.6709
	674.769	91.6332
	675.926	92.6613
	677.083	88.7459
	678.241	83.8747
	679.398	79.5626
	680.556	83.2023
	681.713	83.9646
	682.87	86.2317
	684.028	84.5362
	685.185	83.6578
	686.343	82.9856
	687.5	86.6356
	688.657	82.5204
	689.815	77.2481
	690.972	80.7552
	692.13	82.4334
	693.287	73.5391
	694.444	76.3685
	695.602	71.3312
	696.759	66.9789
	697.917	65.9729
	699.074	65.1642
	700.231	62.3906
	701.389	60.6411
	702.546	62.0509
	703.704	64.3384
	704.861	67.6709
	706.019	68.5638
	707.176	71.8368
	708.333	72.6113
	709.491	75.8896
	710.648	75.1165
	711.806	79.2541
	712.963	78.3424
	714.12	78.9833
	715.278	78.9702
	716.435	78.5459
	717.593	78.5318
	718.75	78.8023
	719.907	79.6536
	721.065	80.0413
	722.222	81.2908
	723.38	84.9826
	724.537	90.9336
	725.694	96.0995
	726.852	99.3378
	728.009	102.004
	729.167	105.067
	730.324	108.001
	731.481	109.834
	732.639	111.687
	733.796	113.006
	734.954	112.783
	736.111	108.622
	737.269	104.848
	738.426	99.118
	739.583	92.1148
	740.741	86.6867
	741.898	81.0013
	743.056	77.9889
	744.213	75.77
	745.37	72.6479
	746.528	74.2542
	747.685	75.1262
	748.843	77.6364
	750	81.3639
	751.157	84.7696
	752.315	89.3521
	753.472	93.349
	754.63	96.7414
	755.787	94.6573
	756.944	98.8254
	758.102	96.9153
	759.259	99.2758
	760.417	100.533
	761.574	99.3397
	762.731	99.3213
	763.889	100.417
	765.046	102.537
	766.204	103.473
	767.361	103.165
	768.519	103.722
	769.676	108.082
	770.833	113.947
	771.991	118.733
	773.148	117.517
	774.306	110.338
	775.463	101.254
	776.62	93.8017
	777.778	88.0716
	778.935	85.4574
	780.093	84.8846
	781.25	85.9588
	782.407	85.941
	783.565	84.5644
	784.722	82.7959
	785.88	82.5934
	787.037	82.9373
	788.194	86.6091
	789.352	88.2168
	790.509	88.2151
	791.667	88.7964
	792.824	89.9851
	793.981	94.3796
	795.139	100.463
	796.296	102.588
	797.454	103.296
	798.611	104.096
	799.769	105.689
	800.926	108.041
	802.083	110.666
	803.241	113.212
	804.398	114.176
	805.556	113.738
	806.713	113.049
	807.87	113.777
	809.028	113.823
	810.185	111.17
	811.343	104.857
	812.5	96.8358
	813.657	89.7044
	814.815	83.8616
	815.972	83.2046
	817.13	78.5826
	818.287	79.0628
	819.444	77.4881
	820.602	77.7418
	821.759	79.0147
	822.917	80.0521
	824.074	78.0646
	825.231	76.2378
	826.389	74.8457
	827.546	76.4149
	828.704	77.9777
	829.861	81.404
	831.019	82.9505
	832.176	82.7661
	833.333	82.3649
	834.491	81.6789
	835.648	79.8535
	836.806	80.9308
	837.963	80.8456
	839.12	81.3753
	840.278	84.1014
	841.435	86.1116
	842.593	88.2057
	843.75	88.5154
	844.907	86.9062
	846.065	85.2376
	847.222	88.5828
	848.38	91.4946
	849.537	91.5225
	850.694	89.9013
	851.852	87.2501
	853.009	87.7499
	854.167	90.3049
	855.324	93.1156
	856.481	94.937
	857.639	94.0196
	858.796	91.1581
	859.954	88.9694
	861.111	92.8431
	862.269	98.4985
	863.426	101.288
	864.583	103.872
	865.741	105.659
	866.898	104.978
	868.056	100.039
	869.213	92.4804
	870.37	86.2055
	871.528	82.8119
	872.685	82.7644
	873.843	84.9205
	875	88.7484
	876.157	92.4517
	877.315	95.9509
	878.472	98.3106
	879.63	99.1499
	880.787	98.0454
	881.944	95.1456
	883.102	90.3174
	884.259	83.4406
	885.417	75.6347
	886.574	68.9798
	887.731	64.4817
	888.889	61.034
	890.046	61.9177
	891.204	60.2064
	892.361	58.5287
	893.519	56.2115
	894.676	50.6152
	895.833	46.2072
	896.991	44.3731
	898.148	42.4393
	899.306	46.1813
	900.463	50.1136
	901.62	53.9898
	902.778	60.2065
	903.935	66.9546
	905.093	66.5576
	906.25	71.7914
	907.407	79.1303
	908.565	84.2538
	909.722	86.586
	910.88	85.2614
	912.037	79.6497
	913.194	71.8954
	914.352	65.4051
	915.509	63.5111
	916.667	65.5296
	917.824	68.664
	918.981	70.1371
	920.139	69.6002
	921.296	69.0528
	922.454	69.5536
	923.611	69.0668
	924.769	66.696
	925.926	62.4736
	927.083	59.1508
	928.241	58.2437
	929.398	59.0456
	930.556	61.6231
	931.713	64.2625
	932.87	68.0288
	934.028	71.9595
	935.185	77.8403
	936.343	84.5145
	937.5	85.1313
	938.657	86.121
	939.815	83.3592
	940.972	79.1954
	942.13	76.7801
	943.287	78.0912
	944.444	79.5532
	945.602	84.339
	946.759	96.7984
	947.917	106.081
	949.074	114.248
	950.231	119.605
	951.389	120.814
	952.546	118.795
	953.704	116.163
	954.861	113.462
	956.019	111.078
	957.176	108.299
	958.333	104.019
	959.491	97.4919
	960.648	92.0084
	961.806	91.096
	962.963	85.6071
	964.12	79.7189
	965.278	73.1712
	966.435	73.8676
	967.593	74.5587
	968.75	69.6381
	969.907	67.0168
	971.065	68.4212
	972.222	67.9319
	973.38	63.7632
	974.537	66.6023
	975.694	70.0712
	976.852	68.135
	978.009	71.6351
	979.167	75.162
	980.324	75.6947
	981.481	80.0054
	982.639	83.0237
	983.796	89.2732
	984.954	90.9006
	986.111	91.6137
	987.269	91.9789
	988.426	91.7379
	989.583	90.4336
	990.741	87.9529
	991.898	88.555
	993.056	89.8569
	994.213	93.6841
	995.37	90.4246
	996.528	83.8185
	997.685	77.9605
	998.843	73.7009
	1000	73.3268

## Sheet: Fig. 3e
	Relative distance (pixels)	P-BS-1		Relative distance (pixels)	P-BS-2		Relative distance (pixels)	P-BS-3
	0	108.828		0	103.988		0	91.577
	1.25945	108.361		2.01207	97.087		2.27273	86.804
	2.51889	107.261		4.02414	91.417		4.54545	80.953
	3.77834	105.59		6.03622	85.441		6.81818	78.154
	5.03778	103.923		8.04829	79.883		9.09091	74.15
	6.29723	102.129		10.0604	76.496		11.3636	74.054
	7.55668	97.453		12.0724	68.005		13.6364	74.596
	8.81612	93.917		14.0845	58.249		15.9091	74.614
	10.0756	87.301		16.0966	53.259		18.1818	73.17
	11.335	81.631		18.1087	49.436		20.4546	70.117
	12.5945	78.375		20.1207	48.114		22.7273	66.585
	13.8539	73.591		22.1328	47.025		25	62.936
	15.1134	69.169		24.1449	46.667		27.2727	63.683
	16.3728	63.359		26.1569	44.949		29.5454	62.439
	17.6322	61.762		28.169	43.834		31.8182	58.156
	18.8917	61.403		30.1811	43.941		34.0909	50.887
	20.1511	61.803		32.1932	44.888		36.3636	52.761
	21.4106	67.27		34.2052	45.52		38.6364	48.474
	22.67	73.42		36.2173	45.373		40.9091	49.956
	23.9295	77.427		38.2294	44.026		43.1818	51.781
	25.1889	81.919		40.2415	40.398		45.4545	51.95
	26.4484	88.516		42.2535	38.043		47.7273	54.974
	27.7078	92.44		44.2656	37.675		50	52.431
	28.9672	97.443		46.2777	36.518		52.2727	53.896
	30.2267	102.76		48.2897	33.252		54.5455	60.69
	31.4861	107.116		50.3018	36.184		56.8182	65.754
	32.7456	110.609		52.3139	44.199		59.0909	73.519
	34.005	114.133		54.326	52.828		61.3636	78.835
	35.2645	117.02		56.338	67.482		63.6364	87.614
	36.5239	123.334		58.3501	85.373		65.9091	91.788
	37.7834	125.006		60.3622	94.868		68.1818	96.504
	39.0428	125.121		62.3743	92.299		70.4545	95.545
	40.3023	127.26		64.3863	80.81		72.7273	96.448
	41.5617	124.081		66.3984	65.757		75	96.176
	42.8212	118.6		68.4105	57.754		77.2727	97.984
	44.0806	109.894		70.4225	59.553		79.5455	101.188
	45.34	100.429		72.4346	75.941		81.8182	108.563
	46.5995	90.588		74.4467	90.602		84.0909	119.397
	47.8589	86.103		76.4587	104.652		86.3636	127.48
	49.1184	76.955		78.4708	102.942		88.6364	135.426
	50.3778	67.916		80.4829	89.321		90.9091	141.27
	51.6373	68.084		82.495	75.716		93.1818	145.315
	52.8967	67.598		84.507	64.677		95.4545	146.636
	54.1562	62.414		86.5191	61.907		97.7273	141.782
	55.4156	65.592		88.5312	64.134		100	132.491
	56.6751	66.799		90.5433	66.717		102.273	117.373
	57.9345	62.74		92.5553	66.008		104.546	99.881
	59.194	57.697		94.5674	63.529		106.818	81.051
	60.4534	58.557		96.5795	61.592		109.091	65.636
	61.7129	57.361		98.5915	63.995		111.364	55.479
	62.9723	57.215		100.604	66.549		113.636	60.231
	64.2317	60.607		102.616	66.323		115.909	65.164
	65.4912	65.113		104.628	62.44		118.182	78.116
	66.7506	69.386		106.64	61.128		120.454	78.98
	68.0101	73.049		108.652	63.425		122.727	77.427
	69.2695	71.705		110.664	67.468		125	78.203
	70.529	79.655		112.676	66.567		127.273	74.707
	71.7884	86.014		114.688	63.123		129.546	69.644
	73.0479	88.956		116.7	59.012		131.818	74.224
	74.3073	93.929		118.712	56.646		134.091	77.89
	75.5667	99.511		120.724	57.145		136.364	81.192
	76.8262	102.481		122.736	58.284		138.636	84.385
	78.0856	102.992		124.749	56.953		140.909	86.714
	79.3451	105.027		126.761	52.099		143.182	91.494
	80.6045	110.43		128.773	46.129		145.454	95.172
	81.864	112.077		130.785	42.567		147.727	98.964
	83.1234	117.355		132.797	41.292		150	102.39
	84.3829	119.333		134.809	43.764		152.273	109.181
	85.6423	116.597		136.821	44.647		154.546	114.862
	86.9018	110.826		138.833	46.888		156.818	119.694
	88.1612	102.37		140.845	48.795		159.091	120.721
	89.4206	104.859		142.857	53.447		161.364	116.428
	90.6801	99.174		144.869	60.593		163.636	108.435
	91.9395	99.252		146.881	72.46		165.909	95.464
	93.199	90.87		148.893	81.718		168.182	85.959
	94.4584	95.386		150.905	89.34		170.454	81.383
	95.7179	93.497		152.917	97.319		172.727	89.925
	96.9773	88.412		154.93	101.151		175	99.022
	98.2368	88.335		156.942	103.115		177.273	108.176
	99.4962	90.612		158.954	106.377		179.546	111.042
	100.756	92.846		160.966	105.924		181.818	106.339
	102.015	96.476		162.978	102.419		184.091	97.683
	103.275	93.181		164.99	97.481		186.364	85.017
	104.534	97.569		167.002	90.23		188.636	77.359
	105.793	95.74		169.014	85.006		190.909	74.851
	107.053	100.548		171.026	77.593		193.182	75.838
	108.312	99.64		173.038	71.006		195.454	80.222
	109.572	97.888		175.05	65.563		197.727	87.497
	110.831	94.726		177.062	61.088		200	95.871
	112.091	88.955		179.074	58.055		202.273	101.484
	113.35	84.019		181.087	55.477		204.546	101.861
	114.61	76.757		183.099	54.068		206.818	97.579
	115.869	74.371		185.111	51.392		209.091	94.594
	117.129	71.583		187.123	49.59		211.364	89.203
	118.388	70.001		189.135	46.816		213.636	80.256
	119.647	69.518		191.147	44.691		215.909	69.812
	120.907	69.443		193.159	42.819		218.182	62.354
	122.166	67.375		195.171	40.98		220.454	54.73
	123.426	71.282		197.183	41.132		222.727	49.028
	124.685	70.697		199.195	41.432		225	45.823
	125.945	75.76		201.207	43.194		227.273	43.578
	127.204	77.695		203.219	46.233		229.546	39.349
	128.464	82.105		205.231	49.193		231.818	36.087
	129.723	80.202		207.244	50.264		234.091	30.938
	130.982	88.668		209.256	52.972		236.364	27.008
	132.242	77.48		211.268	53.515		238.636	23.676
	133.501	80.296		213.28	52.758		240.909	22.628
	134.761	83.283		215.292	51.955		243.182	23.448
	136.02	81.9		217.304	49.41		245.454	24.722
	137.28	85.137		219.316	47.003		247.727	28.326
	138.539	80.153		221.328	45.14		250	35.893
	139.798	84.872		223.34	45.353		252.273	47.617
	141.058	77.982		225.352	45.395		254.546	61.504
	142.317	79.364		227.364	45.711		256.818	74.006
	143.577	72.696		229.376	47.386		259.091	81.26
	144.836	74.186		231.388	49.827		261.364	79.769
	146.096	74.523		233.4	53.104		263.636	74.024
	147.355	74.213		235.412	59.42		265.909	67.959
	148.615	73.823		237.424	65.531		268.182	61.103
	149.874	71.015		239.437	72.416		270.454	55.769
	151.133	68.672		241.449	73.28		272.727	53.86
	152.393	70.122		243.461	69.856		275	56.115
	153.652	71.129		245.473	63.242		277.273	62.212
	154.912	74.101		247.485	58.485		279.546	68.622
	156.171	78.222		249.497	57.611		281.818	75.221
	157.431	82.223		251.509	60.322		284.091	79.757
	158.69	86.59		253.521	65.409		286.364	81.639
	159.95	93.273		255.533	73.314		288.636	81.235
	161.209	98.109		257.545	83.508		290.909	79.905
	162.469	99.95		259.557	94.076		293.182	78.949
	163.728	98.379		261.569	103.153		295.454	77.425
	164.987	97.186		263.582	111.27		297.727	75.434
	166.247	94.699		265.594	112.271		300	72.963
	167.506	97.863		267.606	106.853		302.273	75.519
	168.766	99.031		269.618	99.496		304.546	79.182
	170.025	91.183		271.63	91.827		306.818	81.446
	171.285	86.484		273.642	86.343		309.091	87.618
	172.544	86.501		275.654	84.575		311.364	88.236
	173.804	85.764		277.666	82.639		313.636	85.581
	175.063	85.032		279.678	77.934		315.909	80.981
	176.322	85.151		281.69	73.684		318.182	73.798
	177.582	82.534		283.702	69.218		320.454	66.731
	178.841	86.613		285.714	76.099		322.727	66.542
	180.101	89.694		287.726	93.561		325	66.909
	181.36	91.295		289.738	104.154		327.273	69.308
	182.62	91.544		291.75	116.794		329.546	71.171
	183.879	89.992		293.763	116.961		331.818	76.519
	185.138	87.484		295.775	111.605		334.091	74.912
	186.398	85.618		297.787	104.326		336.364	73.358
	187.657	84.249		299.799	96.483		338.636	70.848
	188.917	83.587		301.811	90.805		340.909	69.021
	190.176	84.269		303.823	86.497		343.182	67.815
	191.436	83.727		305.835	78.584		345.454	67.569
	192.695	86.317		307.847	69.631		347.727	68.984
	193.955	87.952		309.859	67.787		350	70.805
	195.214	88.243		311.871	64.096		352.273	70.294
	196.474	87.878		313.883	61.291		354.546	69.977
	197.733	86.565		315.895	57.009		356.818	69.382
	198.992	84.309		317.907	55.304		359.091	67.783
	200.252	83.703		319.92	52.891		361.364	65.602
	201.511	82.224		321.932	50.662		363.636	65.557
	202.771	77.784		323.944	47.787		365.909	64.678
	204.03	75.621		325.956	45.041		368.182	65.9
	205.29	74.295		327.968	45.988		370.454	69.055
	206.549	75.468		329.98	47.66		372.727	75.574
	207.809	77.552		331.992	49.836		375	80.59
	209.068	79.843		334.004	54.457		377.273	82.803
	210.327	82.289		336.016	60.367		379.546	83.089
	211.587	84.561		338.028	65.873		381.818	80.469
	212.846	86.206		340.04	70.043		384.091	78.341
	214.106	87.03		342.052	71.252		386.364	75.735
	215.365	87.251		344.064	68.875		388.636	77.104
	216.625	86.626		346.077	60.193		390.909	75.799
	217.884	86.042		348.089	52.118		393.182	75.751
	219.144	87.085		350.101	45.607		395.454	73.748
	220.403	89.907		352.113	40.819		397.727	75.565
	221.662	93.312		354.125	38.415		400	80.895
	222.922	96.028		356.137	35.421		402.273	84.97
	224.181	97.544		358.149	33.895		404.546	87.405
	225.441	98.107		360.161	29.849		406.818	90.471
	226.7	98.042		362.173	29.55		409.091	95.584
	227.96	97.356		364.185	33.23		411.364	98.419
	229.219	96.266		366.197	34.969		413.636	97.971
	230.479	95.215		368.209	37.667		415.909	94.415
	231.738	94.323		370.221	40.374		418.182	88.415
	232.998	93.715		372.233	43.265		420.454	86.272
	234.257	93.539		374.245	45.578		422.727	84.208
	235.516	93.872		376.257	44.322		425	78.546
	236.776	95.379		378.27	41.477		427.273	85.731
	238.035	98.426		380.282	39.373		429.546	89.087
	239.295	99.273		382.294	40.144		431.818	95.316
	240.554	103.35		384.306	41.701		434.091	98.248
	241.814	103.487		386.318	44.658		436.364	92.499
	243.073	106.417		388.33	47.009		438.636	81.776
	244.333	103.418		390.342	46.932		440.909	69.962
	245.592	98.521		392.354	47.789		443.182	59.976
	246.851	92.806		394.366	48.975		445.454	53.313
	248.111	88.586		396.378	53.48		447.727	53.769
	249.37	84.258		398.39	60.842		450	56.291
	250.63	82.84		400.402	72.014		452.273	55.137
	251.889	83.763		402.414	82.315		454.546	62.232
	253.149	84.526		404.427	96.156		456.818	60.109
	254.408	86.624		406.439	109.725		459.091	68.913
	255.667	89.355		408.451	120.118		461.364	79.915
	256.927	86.68		410.463	127.015		463.636	89.516
	258.186	85.368		412.475	124.895		465.909	103.242
	259.446	86.147		414.487	117.089		468.182	114.977
	260.705	83.267		416.499	104.882		470.454	121.675
	261.965	82.886		418.511	102.614		472.727	125.336
	263.224	83.237		420.523	99.669		475	127.579
	264.484	81.418		422.535	95.225		477.273	133.048
	265.743	82.746		424.547	88.747		479.546	134.11
	267.002	78.697		426.559	81.082		481.818	134.524
	268.262	74.707		428.571	85.368		484.091	133.967
	269.521	75.914		430.584	81.659		486.364	134.016
	270.781	76.211		432.596	84.436		488.636	131.362
	272.04	76.262		434.608	86.255		490.909	129.012
	273.3	73.828		436.62	103.628		493.182	126.574
	274.559	71.264		438.632	117.1		495.454	122.777
	275.819	70.213		440.644	127.815		497.727	120.462
	277.078	67.966		442.656	125.417		500	120.437
	278.337	65.394		444.668	112.875		502.273	119.29
	279.597	63.39		446.68	105.74		504.546	118.254
	280.856	61.96		448.692	102.135		506.818	115.392
	282.116	60.728		450.704	99.322		509.091	108.754
	283.375	59.431		452.716	104.465		511.364	100.921
	284.635	58.449		454.728	116.228		513.636	95.422
	285.894	57.415		456.74	127.278		515.909	92.855
	287.154	57.491		458.752	121.203		518.182	92.322
	288.413	58.668		460.765	119.328		520.455	91.964
	289.673	60.63		462.777	111.523		522.727	90.387
	290.932	63.091		464.789	99.119		525	86.891
	292.191	65.027		466.801	91.348		527.273	83.204
	293.451	65.397		468.813	89.911		529.545	81.015
	294.71	63.18		470.825	84.087		531.818	81.411
	295.97	58.907		472.837	78.165		534.091	83.887
	297.229	54.459		474.849	68.632		536.364	87.17
	298.489	51.063		476.861	56.602		538.636	91.455
	299.748	46.3		478.873	50.149		540.909	94.983
	301.008	42.429		480.885	46.952		543.182	99.111
	302.267	39.509		482.897	45.547		545.455	98.574
	303.526	38.098		484.909	44.997		547.727	101.147
	304.786	38.264		486.921	49.727		550	102.545
	306.045	39.543		488.934	51.351		552.273	102.498
	307.305	41.415		490.946	54.47		554.545	101.258
	308.564	44.919		492.958	60.439		556.818	103.464
	309.824	49.323		494.97	63.997		559.091	111.905
	311.083	54.24		496.982	67.384		561.364	124.503
	312.343	59.622		498.994	71.144		563.636	135.168
	313.602	60.627		501.006	72.584		565.909	143.124
	314.861	61.893		503.018	74.44		568.182	143.99
	316.121	56.707		505.03	80.523		570.455	143.103
	317.38	57.506		507.042	92.528		572.727	139.926
	318.64	53.846		509.054	110.302		575	135.538
	319.899	49.443		511.066	127.221		577.273	132.212
	321.159	45.23		513.078	132.165		579.545	130.307
	322.418	45.169		515.091	134.204		581.818	127.481
	323.678	42.504		517.103	129.719		584.091	125.044
	324.937	42.548		519.115	120.29		586.364	120.93
	326.197	42.468		521.127	114.944		588.636	111.958
	327.456	43.706		523.139	104.478		590.909	105.114
	328.715	45.829		525.151	98.78		593.182	96.607
	329.975	46.473		527.163	88.09		595.455	90.787
	331.234	47.126		529.175	73.701		597.727	86.832
	332.494	46.331		531.187	66.194		600	82.453
	333.753	47.221		533.199	66.137		602.273	80.773
	335.013	48.514		535.211	70.032		604.545	80.549
	336.272	47.108		537.223	75.767		606.818	82.129
	337.531	46.009		539.235	81.09		609.091	86.521
	338.791	44.554		541.247	85.108		611.364	92.556
	340.05	44.657		543.26	85.859		613.636	98.785
	341.31	43.47		545.272	82.118		615.909	101.407
	342.569	41.349		547.284	77.523		618.182	96.661
	343.829	40.253		549.296	68.356		620.455	84.002
	345.088	40.136		551.308	60.688		622.727	70.448
	346.348	38.603		553.32	56.16		625	59.171
	347.607	40.174		555.332	55.332		627.273	52.846
	348.866	41.845		557.344	56.509		629.545	54.68
	350.126	45.583		559.356	57.298		631.818	62.362
	351.385	48.621		561.368	57.167		634.091	69.943
	352.645	52.137		563.38	55.36		636.364	74.581
	353.904	55.175		565.392	54.014		638.636	76.53
	355.164	59.434		567.404	52.571		640.909	76.991
	356.423	62.673		569.417	51.606		643.182	74.069
	357.683	64.876		571.429	49.415		645.455	72.64
	358.942	66.172		573.441	48.903		647.727	72.586
	360.202	65.382		575.453	51.198		650	74.395
	361.461	65.437		577.465	56.673		652.273	75.125
	362.72	64.102		579.477	68.598		654.545	77.14
	363.98	62.276		581.489	81.726		656.818	74.055
	365.239	59.678		583.501	92.267		659.091	75.202
	366.499	56.622		585.513	100.893		661.364	72.534
	367.758	52.966		587.525	102.791		663.636	69.962
	369.018	50.267		589.537	94.079		665.909	70.149
	370.277	48.449		591.549	87.233		668.182	72.418
	371.536	49.455		593.561	70.505		670.455	70.134
	372.796	50.974		595.573	60.552		672.727	69.994
	374.055	52.53		597.586	53.714		675	74.758
	375.315	54.841		599.598	52.351		677.273	78.592
	376.574	54.57		601.61	49.626		679.545	87.378
	377.834	56.591		603.622	44.819		681.818	99.116
	379.093	57.734		605.634	41.621		684.091	106.607
	380.353	57.514		607.646	30.968		686.364	109.327
	381.612	56.996		609.658	27.666		688.636	106.538
	382.872	59.692		611.67	27.597		690.909	100.947
	384.131	60.565		613.682	29.575		693.182	89.763
	385.39	62.45		615.694	30.623		695.455	80.09
	386.65	65.12		617.706	35.531		697.727	85.782
	387.909	64.292		619.718	42.315		700	100.27
	389.169	61.844		621.73	45.888		702.273	114.838
	390.428	59.319		623.742	48.711		704.545	120.892
	391.688	60.569		625.755	49.386		706.818	121.019
	392.947	61.966		627.767	49.998		709.091	112.714
	394.207	58.446		629.779	51.192		711.364	101.837
	395.466	57.918		631.791	51.419		713.636	86.677
	396.725	54.285		633.803	53.524		715.909	72.557
	397.985	51.653		635.815	56.11		718.182	64.296
	399.244	53.298		637.827	58.93		720.455	58.848
	400.504	54.482		639.839	62.218		722.727	54.369
	401.763	51.911		641.851	65.325		725	55.742
	403.023	50.409		643.863	68.259		727.273	62.444
	404.282	52.303		645.875	72.107		729.545	70.585
	405.542	50.891		647.887	72.718		731.818	75.363
	406.801	53.343		649.899	69.525		734.091	74.795
	408.06	55.295		651.912	73.399		736.364	68.846
	409.32	60.275		653.923	72.91		738.636	57.853
	410.579	64.732		655.936	73.537		740.909	44.456
	411.839	65.686		657.948	74.81		743.182	31.292
	413.098	72.18		659.96	72.621		745.455	23.575
	414.358	73.831		661.972	70.841		747.727	18.942
	415.617	76.642		663.984	68.179		750	19.919
	416.877	74.811		665.996	64.809		752.273	23.43
	418.136	78.088		668.008	63.641		754.545	28.28
	419.396	79.807		670.02	62.071		756.818	33.431
	420.655	75.572		672.032	61.631		759.091	35.373
	421.914	72.467		674.044	59		761.364	35.857
	423.174	71.006		676.056	56.195		763.636	32.656
	424.433	67.947		678.068	51.795		765.909	26.332
	425.693	68.225		680.081	50.531		768.182	24.621
	426.952	66.973		682.093	51.825		770.455	25.484
	428.212	67.442		684.105	50.63		772.727	27.179
	429.471	70.905		686.117	51.477		775	32.819
	430.731	76.3		688.129	51.736		777.273	37.202
	431.99	77.347		690.141	61.498		779.545	40.718
	433.249	78.061		692.153	71.088		781.818	44.797
	434.509	82.42		694.165	82.074		784.091	51.73
	435.768	78.056		696.177	92.17		786.364	58.039
	437.028	76.195		698.189	100.465		788.636	61.523
	438.287	72.859		700.201	106.247		790.909	61.454
	439.547	70.485		702.213	99.677		793.182	59.484
	440.806	70.709		704.225	84.664		795.455	55.338
	442.065	70.782		706.237	77.646		797.727	49.704
	443.325	74.544		708.25	71.116		800	45.393
	444.584	80.945		710.262	66.508		802.273	42.01
	445.844	85.54		712.274	66.068		804.545	40.01
	447.103	84.196		714.286	64.539		806.818	37.937
	448.363	87.14		716.298	62.503		809.091	36.225
	449.622	86.821		718.31	60.549		811.364	34.293
	450.882	84.826		720.322	61.416		813.636	33.716
	452.141	84.594		722.334	63.917		815.909	34.445
	453.401	82.694		724.346	70.691		818.182	33.731
	454.66	77.054		726.358	77.526		820.455	32.905
	455.919	79.515		728.37	93.282		822.727	31.649
	457.179	87.261		730.382	110.592		825	30.149
	458.438	80.657		732.394	123.93		827.273	28.717
	459.698	74.298		734.406	134.538		829.545	27.382
	460.957	73.325		736.418	135.939		831.818	28.853
	462.217	74.389		738.431	137.9		834.091	29.928
	463.476	70.887		740.443	140.979		836.364	31.01
	464.736	69.102		742.455	147.787		838.636	30.047
	465.995	67.504		744.467	147.197		840.909	28.427
	467.254	66.437		746.479	153.085		843.182	25.223
	468.514	64.952		748.491	156.76		845.455	24.21
	469.773	62.265		750.503	159.726		847.727	25.055
	471.033	59.437		752.515	161.205		850	28.452
	472.292	57.321		754.527	159.397		852.273	31.865
	473.552	56.861		756.539	157.207		854.545	28.552
	474.811	58.875		758.551	148.923		856.818	24.905
	476.07	62.355		760.563	136.775		859.091	21.457
	477.33	65.31		762.576	123.113		861.364	22.143
	478.589	66.912		764.587	105.629		863.636	29.644
	479.849	66.792		766.6	105.596		865.909	42.537
	481.108	65.617		768.612	103.799		868.182	53.754
	482.368	64.893		770.624	99.878		870.455	64.223
	483.627	65.382		772.636	91.649		872.727	68.437
	484.887	66.984		774.648	88.373		875	66.004
	486.146	68.569		776.66	91.624		877.273	64.254
	487.406	70.245		778.672	100.169		879.545	60.815
	488.665	72.006		780.684	105.672		881.818	60.396
	489.924	73.848		782.696	104.741		884.091	64.373
	491.184	75.627		784.708	105.865		886.364	70.793
	492.443	77.611		786.72	103.228		888.636	71.502
	493.703	79.076		788.732	96.838		890.909	74.798
	494.962	80.374		790.745	87.276		893.182	78.945
	496.222	81.534		792.756	78.768		895.455	82.262
	497.481	82.645		794.769	71.164		897.727	81.769
	498.741	84.517		796.781	67.486		900	73.568
	500	87.557		798.793	66.957		902.273	67.266
	501.259	90.992		800.805	62.446		904.545	59.199
	502.519	94.683		802.817	67.669		906.818	54.463
	503.778	99.136		804.829	65.315		909.091	51.703
	505.038	102.901		806.841	72.599		911.364	49.244
	506.297	103.706		808.853	70.269		913.636	47.106
	507.557	102.472		810.865	66.84		915.909	43.957
	508.816	105.079		812.877	65.821		918.182	40.747
	510.076	108.079		814.889	65.568		920.455	38.449
	511.335	104.71		816.901	59.616		922.727	37.895
	512.595	105.13		818.913	53.849		925	39.238
	513.854	104.051		820.926	65.483		927.273	42.617
	515.113	104.656		822.938	68.275		929.545	46.527
	516.373	107.841		824.95	73.555		931.818	49.155
	517.632	110.383		826.962	83.988		934.091	50.385
	518.892	110.517		828.974	90.061		936.364	46.025
	520.151	111.906		830.986	88.958		938.636	38.3
	521.411	107.282		832.998	82.219		940.909	36.176
	522.67	109.698		835.01	79.535		943.182	34.463
	523.929	110.493		837.022	81.851		945.455	31.901
	525.189	108.623		839.034	90.571		947.727	30.191
	526.448	107.448		841.046	97.362		950	38.551
	527.708	108.7		843.058	100.703		952.273	39.204
	528.967	108.897		845.07	97.762		954.545	45.781
	530.227	102.347		847.082	90.656		956.818	50.812
	531.486	103.197		849.095	84.616		959.091	48.882
	532.746	104.751		851.107	81.466		961.364	46.655
	534.005	105.171		853.119	81.282		963.636	45.283
	535.264	107.027		855.131	84.496		965.909	40.78
	536.524	104.665		857.143	85.54		968.182	39.981
	537.783	112.183		859.155	90.589		970.455	45.051
	539.043	110.912		861.167	94.406		972.727	53.507
	540.302	108.317		863.179	93.703		975	60.741
	541.562	115.26		865.191	95.577		977.273	63.708
	542.821	110.699		867.203	96.495		979.545	75.819
	544.081	113.254		869.215	98.469		981.818	81.922
	545.34	112.14		871.227	91.009		984.091	82.878
	546.6	117.108		873.239	79.206		986.364	84.044
	547.859	116.8		875.251	72.712		988.636	83.69
	549.118	127.3		877.264	74.645		990.909	84.257
	550.378	122.547		879.276	82.173		993.182	84.895
	551.637	129.477		881.288	90.664		995.455	86.917
	552.897	131.636		883.3	100.646		997.727	89.188
	554.156	139.707		885.312	97.42		1000	86.81
	555.416	142.508		887.324	90.641
	556.675	137.692		889.336	80.576
	557.934	140.082		891.348	77.419
	559.194	137.396		893.36	81.358
	560.453	133.255		895.372	84.372
	561.713	128.061		897.384	82.164
	562.972	119.357		899.396	79.955
	564.232	109.589		901.409	73.278
	565.491	98.874		903.42	67.831
	566.751	89.155		905.433	62.612
	568.01	81.454		907.445	60.265
	569.269	74.763		909.457	64.404
	570.529	68.789		911.469	71.795
	571.788	66.139		913.481	82.636
	573.048	67.975		915.493	93.338
	574.307	67.387		917.505	98.816
	575.567	67.969		919.517	97.738
	576.826	68.282		921.529	98.85
	578.086	68.201		923.541	111.777
	579.345	70.05		925.553	114.002
	580.605	74.098		927.565	112.972
	581.864	81.517		929.577	107.972
	583.123	90.321		931.59	113.788
	584.383	99.978		933.602	119.769
	585.642	106.444		935.614	125.818
	586.902	109.181		937.626	126.633
	588.161	112.205		939.638	119.245
	589.421	108.549		941.65	109.199
	590.68	105.172		943.662	97.442
	591.939	100.398		945.674	84.507
	593.199	96.344		947.686	72.575
	594.458	94.8		949.698	60.514
	595.718	92.343		951.71	51.341
	596.977	88.815		953.722	42.392
	598.237	84.326		955.734	37.166
	599.496	82.029		957.746	38.605
	600.756	82.056		959.759	40.484
	602.015	82.095		961.771	43.696
	603.275	84.069		963.783	47.937
	604.534	88.871		965.795	51.902
	605.793	95.895		967.807	57.05
	607.053	103.961		969.819	62.342
	608.312	112.153		971.831	64.195
	609.572	119.973		973.843	66.966
	610.831	127.259		975.855	70.301
	612.091	131.357		977.867	71.486
	613.35	132.312		979.879	73.917
	614.61	137.361		981.891	71.066
	615.869	137.05		983.903	62.421
	617.129	133.105		985.915	53.064
	618.388	126.267		987.928	51.432
	619.647	120.25		989.94	54.278
	620.907	114.031		991.952	54.708
	622.166	112.168		993.964	71.292
	623.426	103.644		995.976	86.948
	624.685	100.453		997.988	97.709
	625.945	100.621		1000	97.421
	627.204	100.935
	628.463	106.494
	629.723	108.335
	630.982	108.807
	632.242	108.303
	633.501	108.399
	634.761	103.621
	636.02	103.061
	637.28	103.225
	638.539	104.837
	639.798	107.826
	641.058	110.158
	642.317	113.889
	643.577	115.086
	644.836	112.049
	646.096	113.216
	647.355	112.225
	648.615	108.294
	649.874	107.119
	651.134	105.587
	652.393	103.39
	653.652	105.137
	654.912	102.204
	656.171	102.359
	657.431	101.365
	658.69	99.657
	659.95	98.005
	661.209	97.98
	662.468	96.27
	663.728	93.504
	664.987	89.402
	666.247	84.982
	667.506	81.405
	668.766	78.739
	670.025	75.388
	671.285	71.123
	672.544	66.48
	673.803	65.259
	675.063	61.868
	676.322	60.658
	677.582	60.469
	678.841	60.16
	680.101	58.424
	681.36	55.018
	682.62	51.267
	683.879	48.86
	685.139	47.809
	686.398	46.366
	687.657	44.654
	688.917	43.186
	690.176	43.873
	691.436	44.642
	692.695	44.964
	693.955	45.633
	695.214	46.136
	696.474	45.818
	697.733	45.427
	698.992	45.102
	700.252	44.379
	701.511	44.219
	702.771	43.122
	704.03	43.044
	705.29	43.477
	706.549	44.013
	707.809	44.251
	709.068	44.053
	710.327	43.387
	711.587	42.522
	712.846	41.728
	714.106	41.33
	715.365	41.829
	716.625	43.196
	717.884	44.832
	719.144	45.568
	720.403	44.857
	721.663	42.105
	722.922	40.097
	724.181	37.884
	725.441	35.493
	726.7	34.005
	727.96	33.651
	729.219	33.818
	730.479	34.319
	731.738	34.997
	732.997	35.644
	734.257	37.166
	735.516	40.025
	736.776	43.358
	738.035	47.101
	739.295	50.249
	740.554	51.739
	741.814	52.561
	743.073	53.004
	744.332	53.927
	745.592	55.162
	746.851	55.553
	748.111	54.807
	749.37	53.31
	750.63	50.882
	751.889	48.268
	753.149	48.184
	754.408	48.688
	755.668	47.569
	756.927	52.109
	758.186	51.807
	759.446	54.784
	760.705	58.35
	761.965	59.852
	763.224	59.441
	764.484	61.324
	765.743	59.647
	767.003	56.959
	768.262	55
	769.521	51.798
	770.781	49.778
	772.04	49.428
	773.3	50.663
	774.559	52.78
	775.819	53.367
	777.078	50.627
	778.337	47.173
	779.597	44.298
	780.856	41.15
	782.116	39.916
	783.375	42.155
	784.635	46.592
	785.894	52.302
	787.154	61.267
	788.413	70.7
	789.673	77.647
	790.932	81.463
	792.191	82.352
	793.451	83.335
	794.71	87.274
	795.97	81.969
	797.229	82.151
	798.489	72.963
	799.748	71.102
	801.008	63.951
	802.267	58.436
	803.526	55.389
	804.786	54.792
	806.045	54.458
	807.305	57.118
	808.564	59.68
	809.824	60.979
	811.083	59.206
	812.343	60.93
	813.602	56.298
	814.861	56.894
	816.121	57.457
	817.38	53.236
	818.64	51.465
	819.899	48.707
	821.159	44.408
	822.418	40.796
	823.678	38.312
	824.937	38.08
	826.197	37.207
	827.456	37.373
	828.715	39.635
	829.975	42.133
	831.234	47.121
	832.494	52.674
	833.753	56.218
	835.013	59.656
	836.272	62.189
	837.532	62.901
	838.791	60.986
	840.05	55.646
	841.31	48.688
	842.569	45.606
	843.829	41.789
	845.088	40.454
	846.348	37.588
	847.607	37.694
	848.866	37.698
	850.126	40.953
	851.385	41.308
	852.645	47.128
	853.904	54.643
	855.164	63.879
	856.423	71.489
	857.683	75.697
	858.942	74.517
	860.202	69.314
	861.461	63.958
	862.72	55.858
	863.98	46.803
	865.239	41.096
	866.499	37.63
	867.758	34.637
	869.018	32.54
	870.277	31.787
	871.537	32.177
	872.796	32.372
	874.055	30.966
	875.315	29.841
	876.574	29.481
	877.834	31.182
	879.093	33.575
	880.353	35.597
	881.612	38.806
	882.871	42.853
	884.131	43.33
	885.39	46.633
	886.65	48.677
	887.909	48.664
	889.169	48.828
	890.428	47.556
	891.688	45.392
	892.947	42.83
	894.207	39.419
	895.466	35.687
	896.725	32.611
	897.985	30.269
	899.244	29.863
	900.504	29.945
	901.763	30.574
	903.023	31.249
	904.282	31.927
	905.542	32.093
	906.801	32.644
	908.061	36.234
	909.32	40.033
	910.579	46.012
	911.839	53.647
	913.098	59.503
	914.358	62.16
	915.617	64.929
	916.877	65.921
	918.136	64.27
	919.395	65.513
	920.655	64.43
	921.914	65.5
	923.174	64.272
	924.433	64.1
	925.693	63.358
	926.952	65.144
	928.212	67.636
	929.471	70.544
	930.731	73.784
	931.99	76.576
	933.249	77.873
	934.509	77.287
	935.768	81.626
	937.028	83.112
	938.287	81.869
	939.547	81.394
	940.806	81.155
	942.066	79.744
	943.325	75.665
	944.584	71.048
	945.844	66.135
	947.103	65.238
	948.363	64.645
	949.622	62.592
	950.882	62.001
	952.141	63.714
	953.4	69.91
	954.66	72.059
	955.919	73.292
	957.179	77.352
	958.438	76.533
	959.698	74.713
	960.957	74.971
	962.217	74.709
	963.476	77.769
	964.736	77.643
	965.995	79.582
	967.254	77.781
	968.514	75.807
	969.773	76.579
	971.033	80.072
	972.292	85.065
	973.552	91.557
	974.811	99.213
	976.071	110.026
	977.33	120.499
	978.589	127.919
	979.849	133.206
	981.108	137.383
	982.368	141.383
	983.627	145.002
	984.887	146.793
	986.146	147.003
	987.405	143.765
	988.665	137.451
	989.924	128.885
	991.184	120.501
	992.443	114.792
	993.703	113.576
	994.962	112.657
	996.222	111.182
	997.481	108.027
	998.741	102.61
	1000	95.273

## Sheet: Fig. 3f
	Relative distance (pixels)	P-BS-CM1→P-CM2-1		Relative distance (pixels)	P-BS-CM1→P-CM2-2		Relative distance (pixels)	P-BS-CM1→P-CM2-3
	0	171.106		0	29.39		0	22.446
	1.20482	172.939		2.6178	31.17		2.55755	32.389
	2.40964	175.05		5.2356	31.591		5.11509	44.982
	3.61446	165.618		7.8534	25.715		7.67263	43.642
	4.81928	178.654		10.4712	34.169		10.2302	33.149
	6.0241	173.902		13.089	52.607		12.7877	35.468
	7.22892	174.51		15.7068	58.365		15.3453	35.686
	8.43374	175.842		18.3246	34.817		17.9028	29.125
	9.63855	175.972		20.9424	24.148		20.4604	29.429
	10.8434	171.842		23.5602	28.901		23.0179	29.115
	12.0482	169.24		26.178	53.057		25.5755	34.088
	13.253	170.944		28.7958	12.134		28.133	32.047
	14.4578	175.866		31.4136	25.377		30.6905	23.659
	15.6626	149.599		34.0314	23.542		33.2481	25.026
	16.8675	146.108		36.6492	40.567		35.8056	17.61
	18.0723	119.892		39.267	33.036		38.3632	17.734
	19.2771	93.007		41.8848	26.065		40.9207	20.364
	20.4819	79.836		44.5026	30.871		43.4783	37.155
	21.6867	72.908		47.1204	31.584		46.0358	39.1
	22.8916	75.567		49.7382	45.027		48.5934	45.362
	24.0964	73.427		52.356	63.593		51.1509	55.304
	25.3012	66.532		54.9738	54.268		53.7084	51.971
	26.506	65.99		57.5916	32.551		56.266	34.386
	27.7108	60.054		60.2094	23.39		58.8235	40.021
	28.9157	50.443		62.8272	31.034		61.3811	46.54
	30.1205	52.126		65.445	33.867		63.9386	44.311
	31.3253	54.663		68.0628	31.209		66.4962	49.786
	32.5301	38.137		70.6806	37.355		69.0537	50.563
	33.7349	35.955		73.2984	45.711		71.6112	54.347
	34.9398	39.463		75.9162	33.174		74.1688	56.802
	36.1446	41.144		78.534	44.109		76.7263	63.463
	37.3494	47.673		81.1518	50.777		79.2839	59.746
	38.5542	49.142		83.7696	45.441		81.8414	53.59
	39.759	46.463		86.3874	34.489		84.399	54.571
	40.9639	40.689		89.0052	21.57		86.9565	48.986
	42.1687	32.956		91.623	19.193		89.5141	55.875
	43.3735	28.744		94.2408	32.073		92.0716	48.317
	44.5783	22.714		96.8586	28.793		94.6292	42.013
	45.7831	22.341		99.4764	24.234		97.1867	52.177
	46.9879	23.815		102.094	28.621		99.7442	67.541
	48.1928	16.185		104.712	30.637		102.302	77.394
	49.3976	9.945		107.33	27.199		104.859	72.623
	50.6024	13.392		109.948	16.687		107.417	59.689
	51.8072	15.238		112.565	12.749		109.974	53.596
	53.0121	8.064		115.183	18.851		112.532	45.601
	54.2169	15.604		117.801	31.969		115.09	51.468
	55.4217	19.038		120.419	29.832		117.647	57.888
	56.6265	33.042		123.037	13.642		120.205	56.926
	57.8313	53.844		125.654	8.682		122.762	69.346
	59.0361	68.218		128.272	10.171		125.32	92.429
	60.241	101.238		130.89	10.873		127.877	96.821
	61.4458	126.078		133.508	30.28		130.435	86.538
	62.6506	165.097		136.126	49.937		132.992	70.979
	63.8554	197.09		138.744	63.409		135.55	91.541
	65.0602	151.838		141.361	42.686		138.107	113.035
	66.2651	163.247		143.979	37.895		140.665	100.922
	67.4699	131.648		146.597	32.143		143.222	119.151
	68.6747	112.131		149.215	36.568		145.78	140.824
	69.8795	97.495		151.833	41.579		148.338	126.61
	71.0843	89.357		154.45	49.421		150.895	108.523
	72.2892	87.107		157.068	59.57		153.453	116.035
	73.494	84.229		159.686	63.263		156.01	114.626
	74.6988	91.442		162.304	72.233		158.568	111.503
	75.9036	117.54		164.922	59.443		161.125	111.458
	77.1084	129.951		167.539	67.994		163.683	119.845
	78.3132	139.336		170.157	57.687		166.24	106.632
	79.5181	150.96		172.775	51.327		168.798	106.888
	80.7229	149.648		175.393	58.176		171.356	117.664
	81.9277	143.862		178.011	61.492		173.913	116.777
	83.1325	139.031		180.628	56.834		176.471	111.276
	84.3374	153.821		183.246	55.307		179.028	128.888
	85.5422	173.737		185.864	55.177		181.586	122.103
	86.747	150.652		188.482	51.304		184.143	125.202
	87.9518	147.847		191.1	81.818		186.701	156.393
	89.1566	172.764		193.717	98.672		189.258	171.184
	90.3615	182.092		196.335	113.553		191.816	168.236
	91.5663	164.121		198.953	99.797		194.373	163.603
	92.7711	163.374		201.571	85.945		196.931	167.663
	93.9759	159.347		204.189	89.663		199.488	163.422
	95.1807	162.924		206.806	86.23		202.046	163.573
	96.3855	164.316		209.424	92.37		204.604	172.753
	97.5904	168.524		212.042	89.905		207.161	179.333
	98.7952	152.96		214.66	65.12		209.719	165.899
	100	124.572		217.278	63.144		212.276	141.182
	101.205	110.916		219.895	70.02		214.834	112.269
	102.41	93.296		222.513	89.633		217.391	108.359
	103.615	75.649		225.131	106.977		219.949	104.191
	104.819	74.107		227.749	99.842		222.506	100.195
	106.024	62.742		230.367	89.658		225.064	113.198
	107.229	69.798		232.984	81.867		227.621	139.259
	108.434	71.581		235.602	82.869		230.179	128.172
	109.639	61.63		238.22	85.178		232.737	101.608
	110.843	59.13		240.838	81.031		235.294	96.717
	112.048	67.721		243.456	74.78		237.852	121.842
	113.253	61.31		246.073	69.795		240.409	143.38
	114.458	62.449		248.691	71.944		242.967	170.731
	115.663	55.777		251.309	72.962		245.524	151.133
	116.868	45.51		253.927	79.192		248.082	135.609
	118.072	43.728		256.545	79.7		250.639	127.485
	119.277	48.843		259.162	65.702		253.197	129.769
	120.482	48.003		261.78	60.106		255.755	126.803
	121.687	42.921		264.398	66.125		258.312	118.659
	122.892	41.536		267.016	83.879		260.87	128.56
	124.096	38.774		269.634	91.208		263.427	128.647
	125.301	47.715		272.251	90.445		265.985	145.592
	126.506	78.826		274.869	82.747		268.542	160.095
	127.711	124.726		277.487	85.864		271.1	166.167
	128.916	160.67		280.105	88.189		273.657	181.04
	130.12	177.407		282.723	77.707		276.215	179.183
	131.325	186.033		285.34	71.276		278.772	167.017
	132.53	184.18		287.958	76.943		281.33	151.548
	133.735	177.506		290.576	91.838		283.887	149.709
	134.94	176.678		293.194	105.435		286.445	146.648
	136.145	173.195		295.812	104.868		289.003	147.444
	137.349	169.544		298.429	124.543		291.56	158.548
	138.554	176.58		301.047	79.918		294.118	163.375
	139.759	174.469		303.665	69.811		296.675	146.228
	140.964	169.033		306.283	64.848		299.233	136.11
	142.169	173.886		308.901	85.766		301.79	131.879
	143.374	182.571		311.518	89.692		304.348	116.049
	144.578	185.891		314.136	103.192		306.905	123.563
	145.783	176.733		316.754	110.19		309.463	136.836
	146.988	145.342		319.372	93.773		312.021	135.294
	148.193	117.244		321.99	64.183		314.578	146.436
	149.398	116.262		324.607	66.339		317.135	154.155
	150.602	118.31		327.225	88.854		319.693	147.339
	151.807	107.459		329.843	79.747		322.251	160.007
	153.012	111.872		332.461	101.297		324.808	180.167
	154.217	131.627		335.079	124.647		327.366	157.366
	155.422	113.489		337.696	136.836		329.923	112.479
	156.626	93.894		340.314	137.255		332.481	107.948
	157.831	64.038		342.932	110.327		335.038	104.544
	159.036	49.924		345.55	128.473		337.596	87.956
	160.241	35.945		348.168	119.917		340.154	83.844
	161.446	31.66		350.785	88.23		342.711	81.948
	162.651	28.223		353.403	78.176		345.269	80.711
	163.855	24.789		356.021	97.023		347.826	79.074
	165.06	40.043		358.639	118.898		350.384	83.628
	166.265	53.741		361.257	115.222		352.941	84.561
	167.47	55.371		363.874	117.349		355.499	87.775
	168.675	91.038		366.492	104.596		358.056	92.525
	169.88	129.082		369.11	114.992		360.614	107.937
	171.084	149.102		371.728	131.165		363.171	125.343
	172.289	159.821		374.346	164.399		365.729	115.772
	173.494	165.32		376.963	178.911		368.286	94.96
	174.699	174.822		379.581	163.434		370.844	76.539
	175.904	176.364		382.199	152.424		373.401	60.035
	177.108	178.16		384.817	159.939		375.959	49.475
	178.313	172.12		387.435	160.161		378.517	45.995
	179.518	174.592		390.052	160.392		381.074	52.916
	180.723	173.51		392.67	160.023		383.632	64.088
	181.928	168.381		395.288	158.474		386.189	63.497
	183.132	167.458		397.906	161.405		388.747	60.121
	184.337	174.637		400.524	159.614		391.304	59.704
	185.542	175.913		403.141	159.246		393.862	39.958
	186.747	176.14		405.759	158.44		396.419	56.183
	187.952	176.768		408.377	161.264		398.977	54.905
	189.157	172.584		410.995	161.546		401.534	50.823
	190.361	174.528		413.613	155.256		404.092	63.367
	191.566	179.917		416.23	162.656		406.65	77.915
	192.771	170.859		418.848	157.289		409.207	74.591
	193.976	179.213		421.466	157.586		411.765	84.621
	195.181	197.301		424.084	163.597		414.322	62.179
	196.386	167.753		426.702	161.095		416.88	64.761
	197.59	132.378		429.319	157.29		419.437	56.566
	198.795	97.954		431.937	156.533		421.995	43.43
	200	68.3		434.555	159.704		424.552	46.235
	201.205	52.954		437.173	161.94		427.11	58.894
	202.41	42.995		439.791	158.88		429.668	58.615
	203.614	38.203		442.408	161.723		432.225	55.822
	204.819	43.907		445.026	163.967		434.783	59.188
	206.024	42.146		447.644	153.784		437.34	40.288
	207.229	49.537		450.262	141.772		439.898	44.739
	208.434	64.618		452.88	149.576		442.455	43.724
	209.639	61.947		455.497	160.978		445.013	43.755
	210.843	55.728		458.115	166.423		447.57	44.403
	212.048	45.794		460.733	160.065		450.128	47.456
	213.253	47.285		463.351	123.177		452.685	42.705
	214.458	54.364		465.969	111.004		455.243	40.144
	215.663	61.406		468.586	104.029		457.8	33.569
	216.868	89.366		471.204	96.822		460.358	35.924
	218.072	131.228		473.822	116.475		462.916	34.363
	219.277	145.559		476.44	105.187		465.473	33.283
	220.482	176.511		479.058	115.386		468.031	33.14
	221.687	158.454		481.675	128.091		470.588	31.94
	222.892	168.819		484.293	119.004		473.146	31.368
	224.096	169.166		486.911	151.793		475.703	28.538
	225.301	172.276		489.529	148.258		478.261	29.734
	226.506	180.104		492.147	117.5		480.818	30.784
	227.711	182.352		494.764	111.969		483.376	32.705
	228.916	178.19		497.382	111.193		485.933	32.199
	230.12	183.335		500	104.124		488.491	32.857
	231.325	191.559		502.618	116.055		491.049	43.361
	232.53	179.475		505.236	130.085		493.606	42.758
	233.735	143.59		507.853	122.627		496.164	32.797
	234.94	125.255		510.471	114.579		498.721	31.461
	236.145	104.448		513.089	102.8		501.279	22.356
	237.349	69.548		515.707	110.967		503.836	30.139
	238.554	41.107		518.325	144.402		506.394	33.018
	239.759	38.047		520.942	152.643		508.951	32.819
	240.964	38.9		523.56	139.806		511.509	27.475
	242.169	51.752		526.178	127.838		514.067	30.713
	243.374	60.22		528.796	131.87		516.624	37.575
	244.578	69.833		531.414	135.076		519.182	41.582
	245.783	93.775		534.031	142.22		521.739	43.178
	246.988	107.534		536.649	151		524.297	32.15
	248.193	149.304		539.267	146.133		526.854	26.886
	249.398	197.28		541.885	149.231		529.412	26.427
	250.602	189.073		544.503	161.669		531.969	23.225
	251.807	176.267		547.12	160.656		534.527	22.271
	253.012	179.518		549.738	157.215		537.084	27.941
	254.217	173.224		552.356	161.102		539.642	27.806
	255.422	173.394		554.974	159.816		542.199	20.288
	256.627	176.25		557.592	157.646		544.757	25.093
	257.831	177.158		560.209	159.294		547.315	30.802
	259.036	174.32		562.827	161.163		549.872	39.373
	260.241	174.456		565.445	161.11		552.43	42.812
	261.446	177.717		568.063	155.965		554.987	47.258
	262.651	181.791		570.681	167.964		557.545	52.067
	263.855	170.878		573.298	153.724		560.102	36.024
	265.06	150.488		575.916	141.57		562.66	33.258
	266.265	135.008		578.534	151.185		565.217	35.146
	267.47	123.556		581.152	168.838		567.775	35.543
	268.675	124.088		583.77	168.71		570.332	31.545
	269.88	103.963		586.387	167.917		572.89	27.056
	271.084	107.099		589.005	175.345		575.448	32.295
	272.289	111.936		591.623	153.721		578.005	34.441
	273.494	132.626		594.241	119.144		580.563	33.855
	274.699	158.62		596.859	119.503		583.12	40.314
	275.904	177.283		599.476	133.554		585.678	51.051
	277.108	169.841		602.094	146.111		588.235	41.491
	278.313	170.243		604.712	139.648		590.793	53.103
	279.518	167.438		607.33	134.954		593.35	60.883
	280.723	166.201		609.948	136.529		595.908	55.904
	281.928	173.433		612.565	145.975		598.466	55.976
	283.132	176.764		615.183	138.582		601.023	64.844
	284.337	175.863		617.801	131.184		603.581	78.31
	285.542	176.743		620.419	119.551		606.138	79.764
	286.747	174.278		623.037	135.181		608.696	77.731
	287.952	176.647		625.654	136.486		611.253	78.196
	289.157	173.474		628.272	115.938		613.811	68.795
	290.361	174.997		630.89	107.43		616.368	65.111
	291.566	172.971		633.508	89.458		618.926	60.471
	292.771	172.226		636.126	78.291		621.483	54.429
	293.976	175.44		638.744	75.548		624.041	48.909
	295.181	177.814		641.361	75.816		626.598	49.805
	296.385	173.77		643.979	71.146		629.156	54.286
	297.59	173.971		646.597	67.634		631.714	58.221
	298.795	173.348		649.215	60.253		634.271	67.32
	300	186.101		651.832	51.733		636.829	73.186
	301.205	170.094		654.45	44.979		639.386	73.61
	302.41	156.645		657.068	52.339		641.944	70.801
	303.615	147.391		659.686	56.471		644.501	65.863
	304.819	130.984		662.304	69.098		647.059	76.594
	306.024	128.009		664.922	49.831		649.616	77.334
	307.229	100.721		667.539	46.137		652.174	59.908
	308.434	64.202		670.157	69.063		654.731	51.374
	309.639	32.917		672.775	92.835		657.289	56.018
	310.843	35.366		675.393	86.26		659.846	51.865
	312.048	32.749		678.01	79.915		662.404	52.859
	313.253	31.635		680.628	71.063		664.962	69.839
	314.458	34.581		683.246	49.373		667.519	78.553
	315.663	30.505		685.864	26.989		670.077	80.68
	316.868	32.215		688.482	19.24		672.634	89.313
	318.072	35.343		691.1	31.975		675.192	71.161
	319.277	35.706		693.717	37.163		677.749	65.137
	320.482	39.425		696.335	50.596		680.307	65.534
	321.687	40.43		698.953	48.773		682.865	76.052
	322.892	43.622		701.571	35.489		685.422	80.901
	324.096	46.402		704.188	35.383		687.98	84.408
	325.301	39.871		706.806	37.969		690.537	94.869
	326.506	38.102		709.424	50.227		693.095	91.934
	327.711	39.234		712.042	65.806		695.652	106.275
	328.916	39.55		714.66	80.874		698.21	132.856
	330.12	37.59		717.278	78.373		700.767	93.016
	331.325	33.552		719.895	55.227		703.325	70.662
	332.53	30.332		722.513	57.55		705.882	85.777
	333.735	29.774		725.131	52.429		708.44	80.986
	334.94	33.489		727.749	35.705		710.997	70.405
	336.145	35.392		730.366	31.709		713.555	84.046
	337.349	36.496		732.984	51.08		716.112	74.847
	338.554	31.334		735.602	73.246		718.67	76.343
	339.759	26.088		738.22	77.949		721.228	88.277
	340.964	26.677		740.838	71.653		723.785	99.072
	342.169	38.469		743.456	64.49		726.343	97.638
	343.373	46.48		746.073	68.939		728.9	91.736
	344.578	45.829		748.691	81.615		731.458	101.361
	345.783	40.958		751.309	92.047		734.015	114.493
	346.988	38.989		753.927	83.626		736.573	116.577
	348.193	35.77		756.544	58.622		739.13	114.153
	349.398	41.772		759.162	42.943		741.688	111.527
	350.602	31.407		761.78	34.439		744.245	102.623
	351.807	35.924		764.398	30.21		746.803	104.036
	353.012	45.596		767.016	23.005		749.361	122.226
	354.217	50.709		769.634	12.472		751.918	125.825
	355.422	73.598		772.251	6.359		754.476	113.532
	356.627	113.026		774.869	13.997		757.033	98.84
	357.831	132.383		777.487	26.14		759.591	104.718
	359.036	140.403		780.105	33.892		762.148	112.648
	360.241	145.27		782.722	49.033		764.706	111.625
	361.446	132.099		785.34	72.408		767.263	88.497
	362.651	143.26		787.958	78.604		769.821	82.819
	363.855	150.976		790.576	82.646		772.379	81.985
	365.06	141.642		793.194	86.861		774.936	85.166
	366.265	139.8		795.812	100.626		777.494	88.744
	367.47	122.262		798.429	106.981		780.051	94.147
	368.675	114.229		801.047	91.894		782.609	113.786
	369.88	109.432		803.665	58.089		785.166	114.486
	371.084	86.002		806.283	46.763		787.724	125.039
	372.289	69.012		808.9	51.188		790.281	126.848
	373.494	44.878		811.518	56.039		792.839	109.082
	374.699	38.264		814.136	55.3		795.396	104.883
	375.904	33.218		816.754	41.05		797.954	120.582
	377.108	28.295		819.372	23.086		800.511	111.273
	378.313	21.393		821.99	24.285		803.069	114.74
	379.518	21.866		824.607	45.768		805.627	117.374
	380.723	19.544		827.225	53.373		808.184	108.195
	381.928	21.247		829.843	41.164		810.742	96.695
	383.132	20.307		832.461	46.345		813.299	88.923
	384.337	19.284		835.078	46.551		815.857	95.781
	385.542	19.248		837.696	62.874		818.414	106.262
	386.747	18.069		840.314	63.347		820.972	94.659
	387.952	15.718		842.932	44.54		823.529	86.641
	389.157	16.272		845.55	36.591		826.087	98.295
	390.361	14.062		848.168	45.888		828.644	100.542
	391.566	11.353		850.785	44.334		831.202	105.435
	392.771	13.897		853.403	37.81		833.76	100.583
	393.976	14.441		856.021	39.678		836.317	109.246
	395.181	15.577		858.639	34.553		838.875	106.633
	396.385	17.12		861.256	41.455		841.432	123.634
	397.59	14.336		863.874	59.658		843.99	122.014
	398.795	17.731		866.492	68.714		846.547	128.856
	400	18.909		869.11	49.894		849.105	131.037
	401.205	20.947		871.728	45.23		851.662	100.87
	402.41	24.544		874.346	43.156		854.22	89.091
	403.615	26.265		876.963	49.461		856.778	77.981
	404.819	24.202		879.581	53.981		859.335	81.202
	406.024	21.086		882.199	46.548		861.893	81.997
	407.229	20.054		884.817	32.914		864.45	82.645
	408.434	25.862		887.435	27.985		867.008	71.709
	409.639	23.207		890.052	44.815		869.565	58.282
	410.843	23.914		892.67	42.152		872.123	48.776
	412.048	31.885		895.288	20.981		874.68	44.415
	413.253	31.601		897.906	44.833		877.238	48.269
	414.458	29.46		900.524	37.596		879.795	48.907
	415.663	34.9		903.141	31.743		882.353	42.329
	416.868	44.889		905.759	37.883		884.91	40.511
	418.072	60.189		908.377	28.493		887.468	41.197
	419.277	75.77		910.995	27.717		890.026	41.503
	420.482	94.391		913.613	46.441		892.583	45.025
	421.687	88.187		916.23	60.626		895.141	53.475
	422.892	87.603		918.848	63.157		897.698	52.88
	424.096	91.253		921.466	65.748		900.256	42.497
	425.301	85.227		924.084	53.212		902.813	42.642
	426.506	96.755		926.702	33.778		905.371	39.577
	427.711	90.725		929.319	30.251		907.928	35.658
	428.916	81.159		931.937	32.331		910.486	41.458
	430.12	77.142		934.555	28.876		913.043	39.199
	431.325	82.813		937.173	20.965		915.601	30.669
	432.53	98.611		939.791	16.51		918.159	28.608
	433.735	92.748		942.408	13.345		920.716	42.314
	434.94	109.969		945.026	15.483		923.274	30.69
	436.145	113.819		947.644	18.487		925.831	32.915
	437.349	102.891		950.262	11.432		928.389	39.465
	438.554	68.635		952.88	1.705		930.946	41.986
	439.759	66.031		955.497	11.678		933.504	35.263
	440.964	57.852		958.115	1.802		936.061	35.161
	442.169	46.318		960.733	1.836		938.619	34.168
	443.373	44.819		963.351	5.329		941.177	44.462
	444.578	34.32		965.969	11.148		943.734	46.796
	445.783	28.505		968.586	9.677		946.292	38.525
	446.988	32.917		971.204	12.607		948.849	32.006
	448.193	30.044		973.822	7.66		951.407	22.77
	449.398	26.988		976.44	8.379		953.964	23.139
	450.602	30.631		979.058	26.998		956.522	18.583
	451.807	30.791		981.675	54.096		959.079	23.125
	453.012	31.126		984.293	54.305		961.637	7.389
	454.217	40.659		986.911	33.112		964.194	11.593
	455.422	43.853		989.529	32.435		966.752	12.939
	456.627	43.419		992.147	32.953		969.309	14.667
	457.831	38.329		994.764	27.483		971.867	22.27
	459.036	29.422		997.382	37.347		974.425	27.936
	460.241	24.071		1000	26.45		976.982	27.398
	461.446	21.072					979.54	27.656
	462.651	20.179					982.097	26.64
	463.855	20.393					984.655	24.968
	465.06	20.254					987.212	27.598
	466.265	21.502					989.77	23.346
	467.47	20.864					992.327	20.609
	468.675	20.734					994.885	29.898
	469.88	21.165					997.442	34.849
	471.084	22.814					1000	39.108
	472.289	23.664
	473.494	24.59
	474.699	22.818
	475.904	23.889
	477.108	22.877
	478.313	23.112
	479.518	27.279
	480.723	23.78
	481.928	21.225
	483.132	23.395
	484.337	21.538
	485.542	18.414
	486.747	16.45
	487.952	14.294
	489.157	11.744
	490.361	15.885
	491.566	15.321
	492.771	19.26
	493.976	21.851
	495.181	29.664
	496.385	35.374
	497.59	42.307
	498.795	49.016
	500	45.792
	501.205	40.83
	502.41	34.466
	503.615	30.917
	504.819	31.741
	506.024	27.046
	507.229	26.362
	508.434	33.255
	509.639	34.503
	510.843	38.024
	512.048	39.595
	513.253	50.891
	514.458	47.239
	515.663	40.509
	516.867	37.927
	518.072	38.485
	519.277	37.598
	520.482	33.074
	521.687	35.968
	522.892	28.709
	524.096	34.172
	525.301	26.703
	526.506	30.601
	527.711	20.343
	528.916	23.037
	530.12	22.935
	531.325	17.895
	532.53	16.329
	533.735	14.08
	534.94	14.857
	536.145	17.135
	537.349	14.89
	538.554	17.367
	539.759	15.311
	540.964	13.534
	542.169	11.489
	543.374	10.339
	544.578	12.177
	545.783	16.829
	546.988	16.478
	548.193	12.318
	549.398	13.614
	550.602	15.879
	551.807	15.291
	553.012	15.156
	554.217	10.81
	555.422	14.333
	556.626	12.55
	557.831	18.43
	559.036	15.073
	560.241	15.161
	561.446	22.183
	562.651	37.639
	563.855	44.608
	565.06	53.004
	566.265	58.372
	567.47	75.859
	568.675	67.859
	569.88	58.18
	571.084	45.249
	572.289	46.209
	573.494	40.924
	574.699	54.186
	575.904	62.552
	577.108	60.504
	578.313	57.307
	579.518	58.639
	580.723	54.157
	581.928	55.971
	583.133	58.312
	584.337	73.896
	585.542	89.661
	586.747	97.803
	587.952	98.735
	589.157	118.512
	590.361	103.511
	591.566	104.274
	592.771	111.529
	593.976	82.62
	595.181	64.334
	596.385	59.416
	597.59	52.455
	598.795	66.051
	600	79.285
	601.205	88.949
	602.41	87.875
	603.615	73.002
	604.819	91.877
	606.024	101.972
	607.229	103.311
	608.434	105.286
	609.639	110.134
	610.843	116.884
	612.048	132.291
	613.253	127.989
	614.458	107.473
	615.663	115.058
	616.867	118.378
	618.072	96.547
	619.277	112.42
	620.482	95.895
	621.687	84.81
	622.892	98.578
	624.096	113.852
	625.301	96.794
	626.506	82.348
	627.711	57.907
	628.916	31.54
	630.12	31.985
	631.325	35.736
	632.53	21.574
	633.735	29.339
	634.94	23.94
	636.145	25.332
	637.349	21.709
	638.554	23.761
	639.759	28.769
	640.964	28.806
	642.169	26.323
	643.374	25.353
	644.578	25.418
	645.783	24.76
	646.988	27.995
	648.193	27.659
	649.398	28.181
	650.602	34.66
	651.807	29.793
	653.012	32.393
	654.217	32.196
	655.422	34.547
	656.626	42.611
	657.831	54.238
	659.036	61.55
	660.241	50.431
	661.446	46.093
	662.651	47.789
	663.855	40.887
	665.06	43.056
	666.265	47.605
	667.47	45.414
	668.675	45.872
	669.88	51.207
	671.084	47.015
	672.289	41.387
	673.494	55.86
	674.699	66.923
	675.904	68.364
	677.108	78.041
	678.313	74.182
	679.518	77.54
	680.723	66.442
	681.928	59.724
	683.133	50.688
	684.337	47.777
	685.542	50.375
	686.747	45.927
	687.952	44.415
	689.157	45.8
	690.361	47.652
	691.566	48.436
	692.771	48.076
	693.976	51.935
	695.181	64.083
	696.385	72.249
	697.59	68.343
	698.795	62.066
	700	51.956
	701.205	70.256
	702.41	96.418
	703.615	113.131
	704.819	117.845
	706.024	112.639
	707.229	102.271
	708.434	93.342
	709.639	72.03
	710.843	70.827
	712.048	67.511
	713.253	66.925
	714.458	78.09
	715.663	81.425
	716.867	83.984
	718.072	85.448
	719.277	79.342
	720.482	73.429
	721.687	67.747
	722.892	59.278
	724.096	59.777
	725.301	64.228
	726.506	68.666
	727.711	86.712
	728.916	109.29
	730.12	134.567
	731.325	175.129
	732.53	189.802
	733.735	179.595
	734.94	177.541
	736.145	174.014
	737.349	175.835
	738.554	179.398
	739.759	183.306
	740.964	172.477
	742.169	161.367
	743.374	135.607
	744.578	112.578
	745.783	92.051
	746.988	82.704
	748.193	91.596
	749.398	101.69
	750.602	103.315
	751.807	114.498
	753.012	108.358
	754.217	107.875
	755.422	120.59
	756.626	125.597
	757.831	127.587
	759.036	118.794
	760.241	117.078
	761.446	108.898
	762.651	106.397
	763.855	121.97
	765.06	132.752
	766.265	135.654
	767.47	121.119
	768.675	130.973
	769.88	114.445
	771.084	97.313
	772.289	95.369
	773.494	82.417
	774.699	77.937
	775.904	68.225
	777.108	58.285
	778.313	51.155
	779.518	62.571
	780.723	81.05
	781.928	84.044
	783.133	94.317
	784.337	94.074
	785.542	117.367
	786.747	115.594
	787.952	97.445
	789.157	78.536
	790.361	54.205
	791.566	47.151
	792.771	50.344
	793.976	43.418
	795.181	50.198
	796.385	45.364
	797.59	37.5
	798.795	39.439
	800	40.148
	801.205	45.546
	802.41	40.269
	803.615	34.271
	804.819	33.696
	806.024	33.535
	807.229	29.961
	808.434	29.168
	809.639	28.403
	810.843	37.149
	812.048	43.826
	813.253	36.525
	814.458	35.151
	815.663	36.682
	816.867	50.234
	818.072	55.914
	819.277	44.731
	820.482	44.092
	821.687	44.467
	822.892	41.051
	824.096	38.286
	825.301	33.197
	826.506	31.297
	827.711	33.062
	828.916	33.124
	830.12	30.095
	831.325	22.766
	832.53	18.848
	833.735	20.442
	834.94	20
	836.145	14.07
	837.349	14.795
	838.554	15.15
	839.759	14.762
	840.964	14.851
	842.169	14.829
	843.374	9.728
	844.578	11.596
	845.783	15.7
	846.988	13.054
	848.193	11.728
	849.398	10.903
	850.602	13.961
	851.807	20.301
	853.012	12.977
	854.217	19.805
	855.422	17.57
	856.626	18.982
	857.831	20.582
	859.036	18.652
	860.241	16.94
	861.446	17.362
	862.651	19.574
	863.855	19.223
	865.06	18.007
	866.265	18.844
	867.47	20.782
	868.675	22.193
	869.88	21.688
	871.084	18.396
	872.289	16.459
	873.494	15.859
	874.699	18.593
	875.904	13.993
	877.108	19.081
	878.313	23.543
	879.518	17.85
	880.723	14.627
	881.928	10.242
	883.133	15.514
	884.337	21.276
	885.542	16.53
	886.747	55.016
	887.952	58.588
	889.157	82.153
	890.361	101.901
	891.566	114.916
	892.771	112.168
	893.976	87.166
	895.181	73.541
	896.385	76.456
	897.59	67.902
	898.795	60.27
	900	43.2
	901.205	36.412
	902.41	31.211
	903.615	35.483
	904.819	43.204
	906.024	39.56
	907.229	36.173
	908.434	29.968
	909.639	31.693
	910.843	30.82
	912.048	27.168
	913.253	22.35
	914.458	23.894
	915.663	19.595
	916.867	18.804
	918.072	25.13
	919.277	26.586
	920.482	28.05
	921.687	31.224
	922.892	34.807
	924.096	37.542
	925.301	44.642
	926.506	49.095
	927.711	49.459
	928.916	55.175
	930.12	54.398
	931.325	47.831
	932.53	53.84
	933.735	58.194
	934.94	63.525
	936.145	64.193
	937.349	73.443
	938.554	83.775
	939.759	98.025
	940.964	102.585
	942.169	101.943
	943.374	104.905
	944.578	97.256
	945.783	84.027
	946.988	73.556
	948.193	70.076
	949.398	66.231
	950.602	67.058
	951.807	58.674
	953.012	60.846
	954.217	63.602
	955.422	65.631
	956.626	77.172
	957.831	88.943
	959.036	91.835
	960.241	81.59
	961.446	75.967
	962.651	63.317
	963.855	61.79
	965.06	62.303
	966.265	45.128
	967.47	45.083
	968.675	48.63
	969.88	59.59
	971.084	66.464
	972.289	76.091
	973.494	78.101
	974.699	72.077
	975.904	76.145
	977.108	66.19
	978.313	49.431
	979.518	38.657
	980.723	26.858
	981.928	22.376
	983.133	26.045
	984.337	24.987
	985.542	17.822
	986.747	23.171
	987.952	41.293
	989.157	81.294
	990.361	167.237
	991.566	209.257
	992.771	190.595
	993.976	179.836
	995.181	176.29
	996.385	176.478
	997.59	177.987
	998.795	171.989
	1000	173.624

## Sheet: Fig. 4a
	BS concentration (log10 M)	Free BS			P-BS			P-BS-CM1→P-CM2
	-7	99.1111	92.7351	102.104	88.132	94.4251	97.2159	80.4108	85.1036	72.7243
	-6	95.3177	88.618	96.936	84.9606	87.2999	82.1771	68.3087	63.2016	50.5661
	-5	77.031	84.2162	92.599	55.1404	60.8156	67.1427	34.2651	21.2357	31.4521
	-4.30103	64.1045	52.8103	64.7308	35.4731	36.8001	47.7711	18.5781	11.0457	16.1244
	-4	38.1918	45.9196	35.2141	28.6662	20.1907	25.8604	2.5089	5.86827	10.8359
	-3.30103	21.8805	37.1217	31.9776	20.9441	11.1707	17.065	0.11453	3.78682	5.97767
	-3	25.9251	27.4106	23.0546	7.67181	12.6685	10.9564	0.582587	-0.03237	-0.84151

## Sheet: Fig. 4f
		AMP-binding protein	Annexin A8	CAMK2 gamma	CASP8	Caspase-3	Caspase-6	Cathepsin D	Cytochrome c	MEK2	FAF2	TFR1	AIFM1	VDAC3	TOP2A	E3 ligase	MAP1LC3B	HTRA2	Ki67	API5	TRAP1	PARP	GPX1	TXNRD1	Peroxiredoxin-6	RhoA	Rab5A	Rin1	RalA	IQGAP1	Rap1B	GTPase NRas	Myosin IXb	Myosin-10	Myosin-Ic	Myosin-Ib	Transgelin-2	Clathrin light chain	Cavin 1	Afadin	Talin-1	VASP	Grb2	Non-specific STK	SKP1	G protein beta subunit	PKA C-alpha	MAPK3	RPS6KA4
	Untreated control-1	-0.31009	-0.7498			-0.85531	-1.49312		-0.32505			-0.52313	-0.52222	0.565271	0.106973	0.388158	0.75747	-1.02826	0.084353	0.535147	1.02896	-0.52331	0.328559	0.075246	0.884901	0.094933	0.519719	0.051531	-1.00232	0.35441	1.04943	-0.68269		0.70663	0.384172	0.156587	1.82807	1.306	0.874357	0.158741	1.25022	0.29501	1.20769		1.04188	1.76534	0.679366		0.415261
	Untreated control-2	-0.62605	-0.87396			-0.7685			-0.90527			-0.88647	-0.45198	-0.32065	-0.31819	0.43469			0.326111	0.137188	0.707757	0.343121	0.304283	-0.08474	1.19242	-0.0554	0.286667	-0.2205	0.924158	-0.35633	1.34587	0.601085	0.65026	0.84832	-0.20389	-0.7297	0.784281	-0.05778	-0.5555	1.00178	-0.15076	-0.62905	0.231024		0.773927	0.049013	1.49119	1.46459	-0.67996
	Untreated control-3	-0.32	-0.3878			-0.84104	1.17989	0.314331	-0.35015	-0.20521	0.26635	-0.839	-0.13484	-1.05313	0.721553	0.502658	-1.02286		0.666866	-1.14768	0.343345	1.38906	-0.05917	0.500724	1.03264	1.19422	-0.28969		1.11757	-0.62286	-0.11124	-0.72999	1.4271	0.197094	0.825115	0.217445	1.20265	0.442959	0.598423	0.232302	1.38685	0.241666	-0.54397	-1.03289	-0.57734	-1.08573	-1.42881	-0.93207	1.2087
	Free BS-1	0.085807	-0.92338		-0.90658	-0.65136			1.81127			-0.29934	-1.02133	0.527185	0.03543	0.942881	-0.85843		0.190516	0.784297	0.85287	-0.30677	1.25974	1.02137	1.24134	-0.7877	-1.09224	-0.22105		-0.63534	-0.04285	0.61434		0.469573	0.851741	-0.34541	0.315933	0.042801	0.338896	0.3921	0.42433		0.226528		0.772777	-0.37946	-0.61787	-0.76832
	Free BS-2	-0.39787				-0.4266		-0.24998	-0.22096	-0.8161		-0.77364	-1.31452	-0.85994	-0.06064	0.987844	0.072611	-0.40918	0.717224	-0.68679	0.247962	0.638528	0.204036	1.49305	0.117308	1.57751	-0.12739	-1.34809	1.51923	-0.42404	-1.61974	1.74327	0.126383	-0.79746	0.40152	0.077352	-0.16098	1.03995	0.303844	0.655382	0.004036	-1.84804	-1.79231	-0.08411	0.169787	-0.91695	0.383687	1.25231	1.62042
	Free BS-3	-1.08963	-0.50434			-0.69576	-1.06819	-0.85404	-1.18873	-0.16713		0.277472	0.135997	0.152392	1.15353	0.3479			0.122002	0.381236	-0.1246	0.379164	1.1341	0.865518	0.525566	-1.33116	-0.55013		0.31858	-0.10085	1.38027	-0.63404		-0.72661	0.051213	-0.55663	-0.14528	0.524073	0.980256	0.998251	-0.55809	0.638304	-0.1295	-0.42937	0.353789	-0.26716	-0.46417	0.481214
	P-BS-1	-0.92406		-1.66992		-0.64522			0.031496		-0.54049	-1.01893	-0.09068	-0.0121	0.934817	0.414822	1.97714	1.97174	1.24393	1.75879	0.59933	-1.61094	0.201694	0.075246	0.507732	0.844933	1.90776	1.65191	0.554364	1.65055	-1.03193		1.15501	0.589464	1.21429	1.69534	-1.00358	-1.694	0.689406	0.24768	0.987316	-0.26786	0.116487	1.96711	-0.12308	0.349287	-1.37514	-0.66469	-1.37958
	P-BS-2	-0.17176	-0.93146			-0.44008	-0.29619	-1.64171	0.222687	-0.72063	-1.78037	-0.09928	0.92351	1.02341	0.61935	0.862365	-0.30408		0.88913	0.673753	0.236549	0.969552	-0.32818	0.021458	-0.53918	1.66884		0.38559	0.254473	1.13238	-0.44427	0.89149	0.331327	1.17529	-0.0912	0.720526	-0.24666	-0.30004	0.722966	-0.3113	0.213318	1.15196	0.613811		0.772777	0.39469	0.376758	-1.53541
	P-BS-3	-0.47212	-0.98873	-0.46434		0.059197	0.170716		-0.90527	1.59132		0.325436	0.751641	1.77852	1.33273	0.450898			0.652914	0.638889	0.014803	0.881213	0.428007	0.160066	-0.30011	-1.12378			-1.48077	1.52329	0.44381		-1.5729	-1.8247	0.470102	0.52152	-0.76027	0.421329	1.04215	0.899962	-0.04699	0.936515	0.070244	0.412905	-1.95812	1.35079	0.850323	1.33112	-0.64675
	P-BS-CM1→ P-CM2-1	1.91037	2.01127	1.33008		2.14469	1.50688	1.35829	0.734252	1.12339	1.06673	0.872303	-0.13272	-0.33004	-1.63934	-1.86054	-0.30783	-0.5343	-1.65115	-0.64257	-1.4192	-0.77122	-1.74026	-1.36945	-1.47885	-1.20612	-0.36387	-0.29939		-0.5441	-0.16345	0.139419	-0.8999	-0.38056	-0.34051	0.157019	-1.17193	-0.22433	-1.8248	-1.99822	-1.61314	-0.17924			-0.58232	-1.23466	1.57119	-0.69151
	P-BS-CM1→ P-CM2-2	0.976025	1.83669	-0.11989	-1.04671	1.51639		1.08317	0.934301	-1.40868	-0.23185	0.983515	0.171648	-0.24945	-1.66727	-2.01216			-1.48583	-1.24121	-1.97104	-0.77122	-1.73281	-1.25153	-1.42511	-0.11947	-0.29083		-1.44745	-1.34945	-0.91791	-0.68616	-1.21727	-0.90645	-1.78571	-0.60938	-0.35989	-1.25285	-1.21215	-1.99822	-1.07783	-0.33927			-0.58232	-0.01295	-1.18063	0.109081
	P-BS-CM1→ P-CM2-3	1.33938	1.51151	0.924075	1.95329	1.60359		-0.01005	0.161417	0.60303	1.21963	1.98107	1.68548	-1.22148	-1.21894	-1.45952	-0.31403		-1.75607	-1.19104	-0.51673	-0.61716		-1.50695	-1.75866	-0.75679			-0.75784	-0.62766	0.112015	-1.25673		0.64941	-1.77684	-1.30466	-0.28235	-0.24813	-1.95785	-0.27847	-0.81926			-0.83364	-0.06175	-0.01218	-0.2859	-0.04632	-0.5381
[truncated: 11 more columns]

[truncated: 46 more sheets: Fig. 5a, Fig. 5b, Fig. 5d, Fig. 5e, Fig. 5f, Fig. 6b, Fig. 6c, Fig. 6d, Fig. 6e, Fig. 6g, Fig. 7a , Fig. 7c, Fig. 7f, Fig. 8a, Fig. 8b, Fig. 8c, Fig. 8d, Fig. 8e, Fig. 8f, Fig. 9d …]
